# Supplementary material for: Inverse relationship between microRNA-155 and -184 expression with increasing conjunctival inflammation during ocular Chlamydia trachomatis infection
Source: BMC Infect Dis. 2016 Feb 3;16:60. doi: 10.1186/s12879-016-1367-8 (PMC4739388; doi:10.1186/s12879-016-1367-8)
Supplement: Supplementary file 2 — Differential expression analysis of miR from A2497 and A2497P- infected HEp-2 cells. Results of DESeq differential expression analysis of sequencing read count data for uninfected HEp-2 cells versus HEp-2 cells infected with A2497 and A2497P- strains of Chlamydia trachomatis at 48hpi. MiR with an average read count <5 were excluded. Three biological replicates of each condition were sequenced and analyzed. MRC = Mean read count, −VE = mock-infected cells. (XLS 141 kb) [file 12879_2016_1367_MOESM2_ESM.xls]

## Sheet: Sheet1
	mock-infected HEp-2 cells (-VE) versus A2497 infected								mock-infected HEp-2 cells (-VE) versus A2497P- infected
id	MRC -VE	MRC A2497	foldChange	log2FoldChange	pval	padj		id	MRC -VE	MRC A2497P-	foldChange	log2FoldChange	pval	padj
hsa-miR-6511a-3p	8.88707	1.2951	0.145729	-2.77864	0.00219843	0.828809		hsa-miR-6511a-3p	8.67791	1.8235	0.210131	-2.25064	0.0103519	1
hsa-miR-4326	41.9218	20.4133	0.486938	-1.03819	0.0149405	1		hsa-miR-664a-3p	7.73217	16.6149	2.1488	1.10353	0.0992709	1
hsa-miR-4454	173.566	368.532	2.1233	1.08631	0.0424814	1		hsa-miR-32-5p	10.1219	21.7845	2.1522	1.10581	0.111985	1
hsa-miR-34a-5p	212.757	137.567	0.646592	-0.629072	0.0464306	1		hsa-miR-1247-3p	12.6365	5.87298	0.464764	-1.10543	0.115632	1
hsa-miR-584-5p	79.5614	129.651	1.62957	0.70449	0.059745	1		hsa-let-7a-5p	61541.7	41474.1	0.673919	-0.569353	0.130266	1
hsa-let-7a-5p	63010.1	42592.8	0.675968	-0.564974	0.0872703	1		hsa-miR-19b-3p	482.53	757.723	1.57031	0.651052	0.140143	1
hsa-miR-98-5p	7626.85	5521.04	0.723895	-0.466147	0.0918542	1		hsa-miR-615-3p	220.933	156.78	0.709628	-0.494866	0.140164	1
hsa-miR-132-5p	14.0625	23.8364	1.69503	0.761312	0.0955685	1		hsa-miR-29a-5p	4.30524	10.1357	2.35428	1.23528	0.141485	1
hsa-miR-424-3p	43.7897	66.1838	1.5114	0.595886	0.0958781	1		hsa-miR-3615	104.249	69.0343	0.662207	-0.594646	0.143038	1
hsa-miR-218-5p	6.61237	12.6337	1.91061	0.934037	0.0994501	1		hsa-miR-15b-3p	59.0851	85.9617	1.45488	0.5409	0.159271	1
hsa-miR-4521	12.0268	24.6275	2.04772	1.03402	0.108637	1		hsa-miR-1248	14.4617	7.9288	0.548263	-0.867061	0.163167	1
hsa-miR-296-5p	33.325	20.5009	0.615179	-0.700921	0.108867	1		hsa-miR-29b-3p	26.6413	44.8643	1.68402	0.751907	0.168473	1
hsa-miR-328-3p	12.4982	6.13604	0.490953	-1.02634	0.118919	1		hsa-let-7c-5p	5861.47	3913.21	0.667616	-0.582909	0.170038	1
hsa-miR-7641	18.7309	27.7053	1.47913	0.564746	0.122122	1		hsa-miR-450b-5p	28.5567	44.5028	1.5584	0.640067	0.174899	1
hsa-let-7c-3p	19.1241	10.5539	0.551865	-0.857612	0.123194	1		hsa-miR-4454	168.71	313.664	1.85919	0.894671	0.175856	1
hsa-miR-16-5p	13462.2	18806.7	1.39701	0.48234	0.13033	1		hsa-miR-424-5p	43.7395	61.0286	1.39527	0.480548	0.179701	1
hsa-miR-194-5p	23.153	35.5791	1.5367	0.619834	0.132898	1		hsa-miR-16-2-3p	10.5488	17.9739	1.70388	0.768827	0.181022	1
hsa-miR-455-5p	32.8915	49.5603	1.50678	0.591473	0.13382	1		hsa-miR-212-5p	22.9829	33.4301	1.45456	0.540582	0.181464	1
hsa-miR-1306-5p	7.09497	12.5854	1.77385	0.826884	0.14866	1		hsa-miR-18a-3p	86.2249	60.1277	0.697336	-0.520075	0.210218	1
hsa-miR-16-2-3p	10.7956	17.3355	1.6058	0.683292	0.150718	1		hsa-let-7c-3p	18.6699	10.8517	0.581241	-0.782791	0.221492	1
hsa-miR-18a-3p	88.1785	57.4947	0.652026	-0.616999	0.151358	1		hsa-miR-425-5p	535.307	713.128	1.33218	0.413793	0.229081	1
hsa-miR-19b-3p	496.103	714.92	1.44107	0.527141	0.167255	1		hsa-miR-486-5p	35.5296	21.9125	0.61674	-0.697267	0.232717	1
hsa-let-7c-5p	5993.64	4067.41	0.67862	-0.559323	0.17399	1		hsa-miR-181a-2-3p	866.348	639.128	0.737726	-0.438843	0.235222	1
hsa-miR-1247-3p	12.9184	6.93368	0.53673	-0.897732	0.174099	1		hsa-miR-30b-3p	20.858	13.26	0.635727	-0.653521	0.239436	1
hsa-miR-125b-1-3p	742.54	559.002	0.752824	-0.409616	0.180003	1		hsa-miR-193b-3p	2487.99	1773.22	0.71271	-0.488613	0.246681	1
hsa-let-7f-1-3p	19.8703	36.5135	1.83759	0.877814	0.180097	1		hsa-let-7e-5p	3008.63	2253.56	0.749033	-0.4169	0.249627	1
hsa-miR-93-3p	69.236	47.2506	0.682458	-0.551188	0.185079	1		hsa-miR-328-3p	12.2235	7.26368	0.594238	-0.750886	0.249963	1
hsa-miR-93-5p	2560.14	1919.76	0.749864	-0.415299	0.185818	1		hsa-miR-501-5p	7.58498	3.3852	0.446304	-1.1639	0.251627	1
hsa-miR-200c-3p	12.1676	20.2194	1.66174	0.732695	0.204875	1		hsa-miR-19a-3p	167.632	240.838	1.4367	0.522763	0.251912	1
hsa-miR-191-3p	38.0266	29.295	0.77038	-0.376357	0.212083	1		hsa-miR-193a-5p	94.1984	67.7245	0.718956	-0.476025	0.252202	1
hsa-miR-125b-2-3p	1252.71	950.774	0.758975	-0.397876	0.22142	1		hsa-miR-149-5p	139.641	106.412	0.762045	-0.392052	0.255086	1
hsa-miR-125a-3p	81.5175	59.3991	0.728667	-0.456668	0.221618	1		hsa-miR-3126-5p	5.69129	3.13301	0.550492	-0.861207	0.257474	1
hsa-miR-17-3p	130.809	170.036	1.29988	0.378377	0.229936	1		hsa-miR-503-5p	25.5896	40.3047	1.57505	0.655394	0.258408	1
hsa-miR-29a-5p	4.42458	8.18712	1.85037	0.887814	0.25135	1		hsa-miR-28-5p	366.683	463.092	1.26292	0.336768	0.261661	1
hsa-miR-26a-2-3p	12.0671	6.80773	0.564157	-0.825832	0.255059	1		hsa-miR-28-3p	4974.94	3863.75	0.776643	-0.364676	0.263361	1
hsa-miR-222-5p	5.6961	10.2439	1.7984	0.846714	0.257596	1		hsa-miR-4326	40.9562	27.1443	0.662764	-0.593433	0.265642	1
hsa-miR-28-3p	5106.46	4157.93	0.814249	-0.296459	0.260603	1		hsa-miR-6511b-3p	6.51498	3.6064	0.553555	-0.853201	0.26668	1
hsa-miR-7974	83.9799	66.4334	0.791063	-0.338135	0.261372	1		hsa-miR-18a-5p	130.669	175.151	1.34042	0.422686	0.271002	1
hsa-miR-484	1809.22	1441.86	0.796948	-0.327443	0.262145	1		hsa-miR-17-3p	127.512	163.624	1.28321	0.359752	0.276527	1
hsa-miR-660-5p	49.763	68.1295	1.36908	0.453208	0.26629	1		hsa-miR-3605-3p	7.45851	3.32473	0.445763	-1.16565	0.282189	1
hsa-miR-1303	5.9374	10.3732	1.74709	0.804953	0.267068	1		hsa-miR-522-3p	12.0101	6.45842	0.537751	-0.89499	0.286353	1
hsa-miR-1249	12.094	5.16081	0.426724	-1.22862	0.267655	1		hsa-let-7d-5p	2401.51	1827.52	0.76099	-0.394051	0.2894	1
hsa-let-7e-5p	3081.11	2389.09	0.775399	-0.366989	0.26921	1		hsa-miR-1246	102.42	73.8206	0.720762	-0.472405	0.291736	1
hsa-miR-205-5p	14.5697	41.9161	2.87693	1.52453	0.272887	1		hsa-miR-423-3p	5615.44	4323.4	0.769913	-0.377233	0.292945	1
hsa-miR-365a-3p_hsa-miR-365b-3p	310.74	248.997	0.801304	-0.319579	0.273587	1		hsa-miR-760	6.89952	3.03277	0.439562	-1.18586	0.294769	1
hsa-miR-486-5p	36.3286	22.0389	0.606654	-0.721053	0.277186	1		hsa-miR-30c-2-3p	192.948	140.313	0.727208	-0.45956	0.307979	1
hsa-miR-874-3p	19.4279	13.3929	0.689363	-0.536664	0.286482	1		hsa-miR-98-5p	7434.02	5837.19	0.7852	-0.348869	0.308097	1
hsa-miR-19a-3p	172.114	219.691	1.27643	0.352115	0.296026	1		hsa-miR-576-5p	7.58614	12.1715	1.60444	0.682071	0.309982	1
hsa-miR-664a-3p	7.93285	13.2571	1.67117	0.740855	0.298243	1		hsa-miR-20a-3p	8.08106	14.5996	1.80665	0.853316	0.311262	1
hsa-miR-92a-1-5p	44.9316	71.8476	1.59904	0.677209	0.303525	1		hsa-miR-320c	3.98813	7.90891	1.98311	0.987767	0.325482	1
hsa-miR-1266-5p	7.18438	10.3183	1.43622	0.522276	0.314983	1		hsa-miR-92a-1-5p	43.8137	65.0389	1.48444	0.569922	0.32899	1
hsa-miR-296-3p	29.1284	42.2058	1.44896	0.535017	0.315054	1		hsa-miR-3607-3p	24.681	13.7731	0.558046	-0.841545	0.333751	1
hsa-miR-197-3p	471.061	358.906	0.761911	-0.392306	0.325183	1		hsa-miR-125b-2-3p	1223.15	955.6	0.781259	-0.356126	0.333884	1
hsa-miR-675-3p	168.997	208.822	1.23566	0.305281	0.326725	1		hsa-miR-98-3p	29.1074	45.8632	1.57565	0.655951	0.334516	1
hsa-miR-181a-2-3p	887.304	705.587	0.795203	-0.330605	0.328728	1		hsa-miR-132-5p	13.7338	29.5433	2.15113	1.1051	0.334991	1
hsa-miR-224-5p	2395.89	1941.82	0.810479	-0.303153	0.331386	1		hsa-miR-195-5p	19.8002	28.5546	1.44214	0.528207	0.336868	1
hsa-miR-574-3p	143.922	111.838	0.777073	-0.363878	0.333164	1		hsa-miR-132-3p	227.666	301.941	1.32625	0.407353	0.337089	1
hsa-miR-5701	7.07044	9.91418	1.4022	0.487693	0.335288	1		hsa-miR-30b-5p	1124.07	1534.78	1.36538	0.4493	0.337786	1
hsa-miR-24-3p	1108.48	1381.49	1.24629	0.317644	0.335336	1		hsa-miR-1303	5.78713	9.57238	1.65408	0.726028	0.338163	1
hsa-miR-3615	106.695	81.2819	0.761814	-0.39249	0.33546	1		hsa-miR-24-3p	1079.54	1744.7	1.61616	0.692569	0.342279	1
hsa-miR-210-3p	611.508	727.359	1.18945	0.250295	0.335777	1		hsa-miR-34a-3p	6.83546	12.4628	1.82325	0.866516	0.343018	1
hsa-miR-3605-3p	7.61552	3.51389	0.461412	-1.11587	0.3418	1		hsa-miR-16-5p	13117.5	16874.5	1.28641	0.363349	0.344812	1
hsa-miR-23a-5p	29.1933	21.841	0.74815	-0.418601	0.342772	1		hsa-miR-4664-3p	11.8584	7.01149	0.591266	-0.758121	0.347365	1
hsa-miR-3928-3p	14.5966	9.5689	0.655559	-0.609203	0.342939	1		hsa-miR-27b-5p	189.925	145.914	0.76827	-0.380315	0.34767	1
hsa-miR-615-3p	226.633	184.962	0.816131	-0.293128	0.343663	1		hsa-miR-32-3p	8.70295	12.0809	1.38813	0.473148	0.347721	1
hsa-let-7d-5p	2458.21	1933.02	0.786352	-0.346753	0.343969	1		hsa-miR-455-5p	32.0705	43.3456	1.35157	0.434636	0.348585	1
hsa-miR-3935	4.66588	8.06108	1.72767	0.788824	0.350225	1		hsa-let-7g-5p	5599.39	4086.54	0.729818	-0.454391	0.35034	1
hsa-miR-106b-5p	282.774	354.103	1.25225	0.324517	0.354676	1		hsa-miR-3677-3p	7.32702	15.0537	2.05455	1.03882	0.351962	1
hsa-miR-873-5p	64.927	88.861	1.36863	0.452732	0.357477	1		hsa-miR-660-5p	48.4678	65.3688	1.34871	0.431575	0.35394	1
hsa-miR-99a-3p	33.9351	43.2524	1.27456	0.350003	0.366806	1		hsa-miR-125b-1-3p	725.134	584.661	0.80628	-0.310648	0.357002	1
hsa-miR-338-5p	16.9094	13.028	0.770457	-0.376214	0.367302	1		hsa-miR-101-3p	458.661	559.767	1.22044	0.287399	0.359232	1
hsa-miR-374b-3p	13.0189	9.70147	0.745181	-0.424337	0.373026	1		hsa-miR-671-5p	26.6986	18.8718	0.706848	-0.500527	0.359894	1
hsa-miR-522-3p	12.3084	8.16091	0.663034	-0.592845	0.377108	1		hsa-miR-374a-3p	118.631	147.342	1.24202	0.312694	0.364644	1
hsa-miR-582-5p	275.799	227.873	0.826228	-0.275387	0.37877	1		hsa-let-7f-5p	33287.3	25584.2	0.768587	-0.379719	0.370645	1
hsa-miR-143-3p	14.7486	20.3716	1.38126	0.465987	0.386269	1		hsa-miR-374b-5p	36.4945	47.1722	1.29259	0.370259	0.371907	1
hsa-miR-6720-3p	22.9901	31.2939	1.36119	0.44487	0.387212	1		hsa-miR-425-3p	20.8362	29.8447	1.43235	0.518381	0.373674	1
hsa-miR-125b-5p	3005.89	2514.15	0.836408	-0.257721	0.38746	1		hsa-let-7a-3p	113.464	146.575	1.29182	0.36941	0.373728	1
hsa-miR-135b-5p	9.03905	6.92715	0.766358	-0.383909	0.389588	1		hsa-miR-589-3p	26.1056	18.4081	0.705138	-0.504022	0.380168	1
hsa-miR-4485	8.32853	5.2737	0.633209	-0.659247	0.391429	1		hsa-miR-374a-5p	77.31	111.579	1.44327	0.52934	0.388863	1
hsa-miR-126-3p	14.8245	21.3656	1.44124	0.527308	0.391795	1		hsa-miR-151a-5p	6493.93	5340.29	0.822351	-0.282173	0.397038	1
hsa-miR-1296-5p	97.3743	74.8039	0.76821	-0.380428	0.393073	1		hsa-miR-191-3p	36.9961	31.7954	0.859425	-0.218557	0.400178	1
hsa-miR-1304-3p	328.792	278.097	0.845815	-0.241585	0.39637	1		hsa-miR-6720-3p	22.4596	33.884	1.50867	0.593273	0.407384	1
hsa-miR-671-5p	27.3877	21.1693	0.772947	-0.371558	0.397006	1		hsa-miR-186-5p	4596.63	5586.94	1.21544	0.281482	0.409068	1
hsa-miR-193a-5p	96.4828	76.0589	0.788315	-0.343156	0.397019	1		hsa-miR-874-3p	18.962	14.4756	0.763404	-0.389481	0.409662	1
hsa-miR-199a-3p_hsa-miR-199b-3p	118.798	135.077	1.13703	0.185274	0.398588	1		hsa-miR-96-5p	24.5468	36.9278	1.50438	0.589173	0.413859	1
hsa-miR-425-5p	549.026	663.152	1.20787	0.272466	0.399839	1		hsa-miR-1910-5p	41.5788	32.119	0.772486	-0.372419	0.419972	1
hsa-miR-326	32.8693	23.5206	0.715582	-0.482812	0.404247	1		hsa-miR-197-3p	460.282	363.558	0.789858	-0.340335	0.421693	1
hsa-miR-100-3p	253.057	205.735	0.812999	-0.298675	0.407769	1		hsa-miR-199a-5p	20.2784	27.5246	1.35734	0.440777	0.423169	1
hsa-miR-125a-5p	9988.18	8410.33	0.842028	-0.24806	0.4082	1		hsa-miR-33b-5p	49.7157	67.866	1.36508	0.448987	0.423623	1
hsa-miR-132-3p	233.697	285.844	1.22314	0.290585	0.416451	1		hsa-miR-1247-5p	116.708	94.1892	0.807053	-0.309266	0.426129	1
hsa-miR-421	970.708	1126.68	1.16068	0.214964	0.418631	1		hsa-miR-1301-3p	41.5803	28.8437	0.693685	-0.527647	0.430612	1
hsa-miR-766-3p	24.6928	18.431	0.746411	-0.421957	0.418825	1		hsa-miR-450a-5p	11.2092	14.5798	1.3007	0.379286	0.430745	1
hsa-miR-744-5p	430.039	498.769	1.15982	0.213903	0.419367	1		hsa-miR-27a-3p	4257.93	5566.84	1.30741	0.386707	0.43147	1
hsa-miR-6500-3p	5.86145	3.5589	0.60717	-0.719827	0.419911	1		hsa-miR-93-3p	67.6241	50.8104	0.751366	-0.412412	0.431495	1
hsa-miR-190a-5p	28.0848	23.3913	0.832884	-0.263813	0.423196	1		hsa-miR-7706	295.028	241.148	0.817372	-0.290934	0.434015	1
hsa-miR-30b-5p	1155.45	1489.65	1.28924	0.366518	0.425825	1		hsa-miR-224-5p	2338.47	1916.75	0.819661	-0.286901	0.436291	1
hsa-miR-561-5p	17.8502	24.5703	1.37647	0.460972	0.432876	1		hsa-miR-130b-5p	84.1985	94.4193	1.12139	0.165288	0.449867	1
hsa-miR-3909	25.7095	19.7997	0.770133	-0.376821	0.433925	1		hsa-miR-3613-5p	4.69536	7.43621	1.58373	0.66333	0.451985	1
hsa-miR-204-5p	62.7802	74.1183	1.1806	0.239521	0.436467	1		hsa-miR-25-5p	189.788	154.514	0.814141	-0.29665	0.460246	1
hsa-miR-7-5p	22.1854	18.3533	0.827271	-0.273568	0.436737	1		hsa-miR-424-3p	42.8204	51.736	1.20821	0.272868	0.460358	1
hsa-miR-15a-5p	308.814	372.634	1.20666	0.271021	0.437376	1		hsa-miR-27a-5p	165.836	256.478	1.54658	0.629078	0.464813	1
hsa-miR-101-3p	470.489	554.982	1.17959	0.238281	0.441654	1		hsa-miR-196b-5p	641.885	522.548	0.814084	-0.296751	0.464851	1
hsa-miR-193b-3p	2544.57	2007.99	0.789128	-0.341669	0.443121	1		hsa-miR-320a	1515.84	1200.09	0.791702	-0.336971	0.465669	1
hsa-miR-1247-5p	119.674	95.3929	0.797106	-0.327156	0.445027	1		hsa-miR-561-5p	17.367	23.1233	1.33145	0.413001	0.470591	1
hsa-miR-338-3p	99.526	123.106	1.23692	0.306754	0.448312	1		hsa-miR-1268b	6.02901	3.92936	0.651742	-0.617628	0.470604	1
hsa-miR-29a-3p	523.683	603.245	1.15193	0.204052	0.458055	1		hsa-miR-143-3p	14.3714	19.4542	1.35368	0.436883	0.476091	1
hsa-miR-455-3p	39.5308	31.985	0.809117	-0.30558	0.465369	1		hsa-miR-34a-5p	207.597	176.194	0.848733	-0.236617	0.477206	1
hsa-miR-4435	11.4168	8.2648	0.723918	-0.466101	0.473905	1		hsa-miR-4286	58.9076	79.8578	1.35564	0.438979	0.48008	1
hsa-miR-1275	60.552	45.0548	0.744068	-0.426494	0.474928	1		hsa-let-7a-2-3p	7.79844	4.87615	0.625272	-0.677445	0.482626	1
hsa-miR-30c-1-3p	35.7677	28.449	0.795383	-0.330279	0.476357	1		hsa-miR-3660	13.5249	11.3044	0.835822	-0.258732	0.49348	1
hsa-let-7g-5p	5726.52	4420.67	0.771965	-0.373392	0.478838	1		hsa-miR-675-3p	165.112	192.993	1.16886	0.225104	0.496965	1
hsa-miR-636	5.69605	7.99974	1.40444	0.48999	0.480379	1		hsa-miR-1275	59.2649	43.9377	0.741378	-0.431718	0.497473	1
hsa-miR-28-5p	375.764	434.455	1.15619	0.209379	0.481672	1		hsa-miR-146b-5p	83.2331	111.289	1.33707	0.419077	0.498656	1
hsa-miR-21-5p	72966.9	82738.9	1.13392	0.181324	0.483308	1		hsa-miR-551b-3p	9.56296	7.63752	0.798657	-0.324353	0.499455	1
hsa-miR-582-3p	364.882	449.841	1.23284	0.301982	0.484266	1		hsa-miR-190a-5p	27.3579	22.7296	0.830823	-0.267386	0.503013	1
hsa-miR-1273g-3p	17.1151	11.9137	0.696094	-0.522645	0.48685	1		hsa-miR-505-3p	77.0996	63.2518	0.820391	-0.285616	0.506238	1
hsa-miR-301a-3p	1196.57	1378.85	1.15233	0.204559	0.488487	1		hsa-miR-548e-5p	10.4585	7.20472	0.688886	-0.537662	0.506724	1
hsa-miR-222-3p	2577.87	2847.43	1.10457	0.143482	0.488719	1		hsa-miR-2116-3p	10.3515	6.70033	0.647281	-0.627535	0.509472	1
hsa-miR-32-5p	10.4245	16.6712	1.59924	0.677384	0.488859	1		hsa-miR-532-3p	19.2473	14.478	0.75221	-0.410793	0.514366	1
hsa-let-7a-2-3p	7.95974	5.0119	0.629657	-0.667363	0.492183	1		hsa-miR-3158-3p	17.3842	13.2694	0.763302	-0.389674	0.514554	1
hsa-miR-149-5p	143.229	125.195	0.874093	-0.194142	0.493154	1		hsa-miR-30e-5p	2502.17	3015.16	1.20502	0.269056	0.515353	1
hsa-miR-96-5p	25.2515	34.2308	1.35559	0.438924	0.493923	1		hsa-miR-210-3p	596.7	682.565	1.1439	0.193961	0.516249	1
hsa-miR-424-5p	44.8447	52.3289	1.16689	0.222673	0.494529	1		hsa-miR-31-3p	30.5726	39.6976	1.29847	0.376814	0.516615	1
hsa-miR-3065-3p	13.1843	17.8754	1.35581	0.439159	0.497154	1		hsa-miR-877-3p	5.95263	7.54688	1.26782	0.342354	0.516795	1
hsa-miR-4741	6.28162	3.9884	0.634931	-0.655327	0.497281	1		hsa-miR-193a-3p	74.4819	114.4	1.53594	0.619126	0.521207	1
hsa-miR-671-3p	91.1238	79.5989	0.873524	-0.195081	0.497478	1		hsa-miR-584-5p	77.481	95.4556	1.23199	0.300987	0.522558	1
hsa-miR-181c-5p	456.086	556.608	1.2204	0.287356	0.498742	1		hsa-miR-106b-5p	275.599	327.953	1.18997	0.250921	0.525861	1
hsa-miR-2467-5p	32.2032	29.2303	0.907682	-0.139741	0.501505	1		hsa-miR-628-5p	39.5669	48.1988	1.21816	0.284703	0.527042	1
hsa-miR-31-5p	3550.65	3936.37	1.10864	0.148785	0.505664	1		hsa-miR-15a-5p	301.026	359.368	1.19381	0.255577	0.527768	1
hsa-miR-1910-5p	42.6459	35.7893	0.83922	-0.252879	0.507512	1		hsa-miR-361-3p	122.939	103.573	0.842478	-0.247289	0.531343	1
hsa-miR-423-3p	5748.64	4760.42	0.828094	-0.272134	0.508946	1		hsa-miR-30a-3p	1657.68	1477.87	0.891528	-0.165647	0.532909	1
hsa-miR-641	30.7307	37.3561	1.2156	0.281667	0.511835	1		hsa-miR-1226-3p	13.76	17.2187	1.25135	0.32349	0.53334	1
hsa-miR-1285-3p	52.4825	67.3268	1.28284	0.359343	0.512263	1		hsa-miR-331-5p	10.6514	8.15068	0.765224	-0.386046	0.534721	1
hsa-miR-212-5p	23.6002	29.6533	1.25648	0.329389	0.51342	1		hsa-miR-218-5p	6.44418	8.70527	1.35087	0.433892	0.534899	1
hsa-miR-576-3p	6.8402	9.58205	1.40084	0.486295	0.518297	1		hsa-miR-33b-3p	71.7193	62.3712	0.869657	-0.201481	0.541315	1
hsa-let-7b-3p	69.0342	64.2033	0.930021	-0.104665	0.523347	1		hsa-miR-766-3p	24.0931	18.5083	0.768198	-0.38045	0.544018	1
hsa-miR-2277-5p	28.9298	19.7964	0.684292	-0.547315	0.525044	1		hsa-let-7i-5p	43404.3	35016.6	0.806754	-0.309799	0.547939	1
hsa-miR-6777-3p	13.6962	7.98994	0.583367	-0.777524	0.531771	1		hsa-miR-128-1-5p	30.957	26.6576	0.861117	-0.215719	0.550679	1
hsa-miR-362-5p	7.99782	5.73267	0.71678	-0.480398	0.541188	1		hsa-miR-574-3p	140.57	115.878	0.824341	-0.278686	0.553302	1
hsa-miR-3200-3p	31.18	22.4513	0.720054	-0.473823	0.546659	1		hsa-miR-1305	3.81927	6.35749	1.66458	0.735161	0.554517	1
hsa-miR-7706	302.251	260.665	0.862414	-0.213547	0.547726	1		hsa-miR-345-5p	229.99	254.991	1.10871	0.148877	0.556046	1
hsa-miR-15b-3p	60.599	75.8318	1.25137	0.32351	0.549401	1		hsa-miR-126-3p	14.465	18.872	1.30466	0.383676	0.557465	1
hsa-miR-320b	12.1051	14.4876	1.19682	0.259206	0.549742	1		hsa-miR-873-5p	63.1057	80.8433	1.28108	0.357357	0.558881	1
hsa-miR-92b-3p	20261.7	18220.7	0.899269	-0.153176	0.551426	1		hsa-miR-2277-5p	28.3303	19.9182	0.703071	-0.508257	0.559745	1
hsa-miR-27a-3p	4380.29	5430.47	1.23975	0.310051	0.551955	1		hsa-miR-338-3p	96.9356	117.144	1.20847	0.273187	0.56384	1
hsa-miR-34a-3p	7.03008	5.88078	0.836516	-0.257535	0.554644	1		hsa-miR-221-5p	113.805	94.5493	0.830798	-0.267431	0.564378	1
hsa-miR-26b-3p	65.8612	57.4755	0.872676	-0.196481	0.554712	1		hsa-miR-6784-3p	6.34612	4.81567	0.758837	-0.398139	0.565861	1
hsa-miR-210-5p	231.912	220.961	0.95278	-0.069785	0.55808	1		hsa-miR-2110	7.49588	12.1398	1.61953	0.695579	0.566152	1
hsa-miR-3158-3p	17.8257	15.0234	0.842795	-0.246747	0.559106	1		hsa-miR-29a-3p	510.795	573.139	1.12205	0.166141	0.566254	1
hsa-miR-542-3p	5.51727	8.77452	1.59037	0.669365	0.559678	1		hsa-miR-362-5p	7.78341	10.2063	1.31129	0.390991	0.566747	1
hsa-miR-99b-3p	143.121	117.862	0.823513	-0.280137	0.560205	1		hsa-miR-671-3p	88.8044	78.9858	0.889436	-0.169037	0.569409	1
hsa-miR-1254	31.7742	36.358	1.14426	0.194415	0.560434	1		hsa-miR-204-5p	61.4723	71.0554	1.15589	0.209007	0.569577	1
hsa-miR-29b-3p	27.4234	35.6895	1.30143	0.380093	0.564214	1		hsa-miR-2682-5p	17.3614	14.8909	0.857703	-0.221451	0.572569	1
hsa-miR-361-5p	410.795	367.615	0.894887	-0.160222	0.564672	1		hsa-miR-6777-3p	13.4122	8.21116	0.612216	-0.707888	0.573776	1
hsa-miR-151a-5p	6659.57	5900.26	0.885983	-0.17465	0.567418	1		hsa-miR-1908-3p	8.97103	6.51821	0.726584	-0.460798	0.576228	1
hsa-miR-342-3p	221.928	187.451	0.844646	-0.243582	0.57056	1		hsa-miR-296-3p	28.3995	34.8686	1.22779	0.296062	0.580251	1
hsa-miR-17-5p	1323.93	1509.22	1.13996	0.188982	0.57614	1		hsa-miR-93-5p	2499.97	2174.26	0.869714	-0.201387	0.582824	1
hsa-miR-320c	4.09383	6.1295	1.49725	0.582319	0.576281	1		hsa-miR-324-5p	54.3584	63.6379	1.17071	0.227383	0.588538	1
hsa-miR-3176	17.8795	12.0716	0.675166	-0.566685	0.577799	1		hsa-miR-24-2-5p	32.5789	26.1153	0.801604	-0.319038	0.594592	1
hsa-miR-27a-5p	170.598	242.738	1.42287	0.508801	0.578554	1		hsa-miR-92b-3p	19746.9	17381.5	0.880216	-0.18407	0.608468	1
hsa-miR-3620-3p	3.50835	6.51399	1.85671	0.892748	0.580923	1		hsa-miR-125a-5p	9733.43	8583.64	0.881872	-0.181358	0.608945	1
hsa-miR-548e-5p	10.7442	8.18712	0.762004	-0.392129	0.581973	1		hsa-miR-330-5p	174.49	197.526	1.13202	0.178894	0.618015	1
hsa-miR-4286	60.2238	69.5108	1.15421	0.206903	0.584471	1		hsa-miR-17-5p	1290.96	1478.38	1.14518	0.195575	0.620171	1
hsa-miR-195-5p	20.3553	27.9271	1.37198	0.45626	0.589558	1		hsa-miR-26b-3p	64.277	55.2823	0.860063	-0.217486	0.620755	1
hsa-miR-365a-5p	14.3932	11.3254	0.786858	-0.345825	0.591056	1		hsa-miR-484	1764.39	1558.49	0.883299	-0.179026	0.622013	1
hsa-miR-181b-5p	4063.63	4492.24	1.10547	0.144666	0.591674	1		hsa-miR-942-5p	19.1275	15.7462	0.823226	-0.280639	0.622659	1
hsa-miR-3607-3p	25.1777	28.638	1.13744	0.185787	0.591758	1		hsa-miR-378d	3.79307	5.55154	1.4636	0.549523	0.622664	1
hsa-miR-576-5p	7.78096	10.4345	1.34103	0.423342	0.593236	1		hsa-miR-148a-5p	32.3441	37.276	1.15248	0.204745	0.623619	1
hsa-miR-107	336.882	361.802	1.07397	0.102957	0.601159	1		hsa-miR-26b-5p	2310.39	2588.63	1.12043	0.164048	0.631576	1
hsa-miR-18a-5p	134.033	154.598	1.15344	0.205937	0.607342	1		hsa-miR-516a-5p	19.9919	24.5619	1.22859	0.297005	0.632308	1
hsa-let-7a-3p	116.579	133.891	1.1485	0.199756	0.608815	1		hsa-miR-22-5p	10.2841	13.0977	1.2736	0.348907	0.635897	1
hsa-miR-550a-3p	18.1319	20.5721	1.13458	0.182159	0.611887	1		hsa-miR-1304-3p	320.382	282.466	0.881654	-0.181716	0.640683	1
hsa-miR-1307-3p	717.801	755.258	1.05218	0.0733846	0.613855	1		hsa-miR-152-5p	7.54828	7.00189	0.927614	-0.108404	0.642036	1
hsa-miR-186-5p	4721.09	5451.09	1.15463	0.207425	0.61413	1		hsa-miR-125b-5p	2930.43	2591.5	0.884341	-0.177325	0.644995	1
hsa-miR-3677-3p	7.56423	6.9885	0.923887	-0.114211	0.620348	1		hsa-miR-342-3p	216.025	179.418	0.830539	-0.267879	0.648581	1
hsa-miR-589-3p	26.7262	22.4709	0.840784	-0.250193	0.624849	1		hsa-miR-3065-3p	12.8405	16.9269	1.31824	0.398614	0.651061	1
hsa-miR-339-5p	31.571	35.7314	1.13178	0.178592	0.629953	1		hsa-miR-1273g-3p	16.7433	11.6885	0.698102	-0.518489	0.652749	1
hsa-miR-1180-3p	443.049	389.467	0.879059	-0.185968	0.633598	1		hsa-miR-3187-3p	6.07246	7.43552	1.22447	0.292153	0.653635	1
hsa-miR-500a-3p	212.67	199.78	0.93939	-0.0902042	0.635242	1		hsa-miR-138-5p	6.56401	7.96924	1.21408	0.279865	0.656396	1
hsa-miR-423-5p	2088.98	2416.98	1.15702	0.210409	0.645671	1		hsa-miR-99a-3p	33.1121	38.2969	1.15658	0.209868	0.659276	1
hsa-miR-33b-5p	51.0946	62.711	1.22735	0.295549	0.646013	1		hsa-miR-574-5p	47.6262	42.826	0.899212	-0.153267	0.662705	1
hsa-let-7f-5p	34076.7	29006	0.851198	-0.232434	0.650206	1		hsa-miR-196a-5p	1514.38	1282.2	0.846687	-0.2401	0.664007	1
hsa-miR-26b-5p	2369.01	2608.83	1.10123	0.139118	0.654989	1		hsa-miR-10a-3p	29.6167	35.0325	1.18286	0.242283	0.669135	1
hsa-miR-15b-5p	920.216	808.899	0.879032	-0.186013	0.657643	1		hsa-miR-141-3p	14.629	21.8831	1.49587	0.580985	0.669522	1
hsa-miR-23a-3p	2813.36	2635.09	0.936635	-0.0944419	0.658571	1		hsa-miR-3619-5p	5.05929	3.96996	0.784687	-0.349811	0.671208	1
hsa-miR-574-5p	48.811	43.7923	0.89718	-0.15653	0.662885	1		hsa-miR-769-3p	7.62958	9.48022	1.24256	0.313316	0.671913	1
hsa-miR-374a-5p	79.6624	101.158	1.26984	0.344646	0.663828	1		hsa-let-7e-3p	31.0829	26.0442	0.837895	-0.255159	0.672129	1
hsa-miR-330-5p	179.016	202.42	1.13073	0.17726	0.668358	1		hsa-miR-181c-5p	443.694	511.368	1.15252	0.204796	0.672551	1
hsa-miR-345-5p	235.424	245.968	1.04479	0.0632091	0.668533	1		hsa-miR-26a-2-3p	11.7888	9.0577	0.768332	-0.380198	0.675344	1
hsa-miR-1286	5.34082	6.1393	1.14951	0.201015	0.669259	1		hsa-let-7d-3p	562.895	489.416	0.869462	-0.201805	0.675813	1
hsa-miR-4664-3p	12.1185	8.82606	0.728313	-0.457369	0.677376	1		hsa-miR-21-3p	5661.16	6427.17	1.13531	0.183085	0.680709	1
hsa-miR-221-5p	117.075	104.196	0.889989	-0.16814	0.677819	1		hsa-miR-589-5p	144.734	156.628	1.08217	0.113933	0.681782	1
hsa-miR-199a-5p	20.7999	18.696	0.898854	-0.153841	0.682214	1		hsa-miR-1249	11.8344	7.7482	0.654715	-0.61106	0.683182	1
hsa-miR-30b-3p	21.3719	19.2508	0.900753	-0.150797	0.683124	1		hsa-miR-421	946.743	869.397	0.918304	-0.122957	0.686898	1
hsa-miR-877-3p	6.07823	6.86581	1.12957	0.175779	0.683208	1		hsa-miR-339-3p	38.9366	44.5547	1.14429	0.194449	0.689511	1
hsa-miR-628-5p	40.4824	44.6089	1.10193	0.140038	0.68555	1		hsa-miR-4746-5p	40.3912	36.6222	0.906688	-0.141322	0.691969	1
hsa-miR-98-3p	30.0155	39.7884	1.3256	0.40664	0.687394	1		hsa-miR-92a-3p	98504.3	89382.5	0.907397	-0.140194	0.692721	1
hsa-miR-3187-3p	6.19212	7.17588	1.15887	0.212722	0.687426	1		hsa-miR-548e-3p	17.4104	20.9651	1.20417	0.268035	0.693151	1
hsa-miR-3661	5.56873	7.74775	1.39129	0.476427	0.68773	1		hsa-miR-126-5p	105.866	125.036	1.18107	0.240097	0.699115	1
hsa-miR-1287-5p	12.3084	13.8993	1.12926	0.175372	0.695925	1		hsa-miR-23a-5p	28.4714	24.9756	0.877219	-0.188992	0.702771	1
hsa-miR-378c	6.76422	8.31881	1.22983	0.298454	0.700386	1		hsa-miR-1296-5p	95.2176	82.3627	0.864994	-0.209238	0.708337	1
hsa-miR-10a-3p	30.3864	35.4924	1.16803	0.224081	0.701276	1		hsa-miR-3065-5p	10.244	14.3284	1.39871	0.4841	0.709236	1
hsa-miR-941	2678.6	2455.98	0.91689	-0.12518	0.701407	1		hsa-miR-744-3p	11.0643	8.70595	0.78685	-0.34584	0.709601	1
hsa-miR-505-3p	78.9204	83.0892	1.05282	0.0742633	0.704833	1		hsa-miR-340-5p	171.437	147.339	0.859434	-0.218541	0.712614	1
hsa-miR-1301-3p	42.5097	34.2749	0.806285	-0.310638	0.715905	1		hsa-miR-30e-3p	147.446	133.882	0.908008	-0.139224	0.713606	1
hsa-miR-103a-3p	3154.73	3247.44	1.02939	0.0417863	0.718348	1		hsa-miR-548k	87.4099	79.1208	0.905169	-0.143741	0.713911	1
hsa-miR-652-3p	66.2458	69.0728	1.04267	0.0602886	0.719299	1		hsa-miR-1286	5.22478	5.68278	1.08766	0.121228	0.716359	1
hsa-miR-130b-5p	86.1857	87.5383	1.01569	0.022465	0.720622	1		hsa-miR-140-5p	8.63668	10.5397	1.22035	0.28729	0.71642	1
hsa-miR-320a	1550.02	1316.63	0.849429	-0.235435	0.725921	1		hsa-miR-7-1-3p	15.8031	17.8154	1.12733	0.172913	0.720936	1
hsa-miR-1246	104.789	90.3058	0.861786	-0.214598	0.730742	1		hsa-miR-4435	11.0733	10.0958	0.911729	-0.133323	0.721032	1
hsa-miR-675-5p	191.218	156.954	0.820811	-0.284877	0.732538	1		hsa-miR-4521	11.6791	11.8073	1.01098	0.0157504	0.723717	1
hsa-miR-181a-5p	27329	27716.8	1.01419	0.0203318	0.733188	1		hsa-miR-29c-3p	29.0723	35.2552	1.21268	0.278194	0.724963	1
hsa-miR-181c-3p	101.126	98.1894	0.97096	-0.0425157	0.738803	1		hsa-miR-181d-5p	273.364	253.855	0.928635	-0.106817	0.725493	1
hsa-miR-942-5p	19.5687	15.8735	0.811169	-0.301926	0.739451	1		hsa-miR-378c	6.61083	8.01944	1.21308	0.27867	0.726235	1
hsa-miR-320d	41.1061	37.7464	0.918267	-0.123014	0.741112	1		hsa-miR-877-5p	504.427	498.875	0.988993	-0.0159677	0.733751	1
hsa-miR-339-3p	39.9866	45.2945	1.13274	0.179819	0.742416	1		hsa-miR-10b-3p	8.1747	7.89848	0.966211	-0.0495898	0.733899	1
hsa-miR-330-3p	110.612	107.921	0.975674	-0.0355294	0.743592	1		hsa-miR-181c-3p	98.3474	93.7632	0.953388	-0.0688646	0.737432	1
hsa-miR-4677-3p	20.2034	18.5537	0.918345	-0.122891	0.74562	1		hsa-miR-1307-3p	701.923	748.437	1.06627	0.0925688	0.739672	1
hsa-miR-30e-5p	2570.54	2906.58	1.13072	0.177248	0.746474	1		hsa-miR-15b-5p	898.486	797.281	0.88736	-0.172409	0.740545	1
hsa-miR-1343-3p	6.37099	4.17904	0.655949	-0.608344	0.746779	1		hsa-miR-3928-3p	14.2872	15.7478	1.10223	0.14042	0.741263	1
hsa-miR-1908-3p	9.19335	7.56936	0.823352	-0.280419	0.749345	1		hsa-miR-3661	5.4026	7.78712	1.44137	0.527437	0.742186	1
hsa-miR-454-5p	41.3364	44.1123	1.06715	0.0937695	0.750419	1		hsa-miR-320d	40.0925	35.3442	0.881567	-0.181857	0.744662	1
hsa-miR-181b-3p	4.66593	6.50419	1.39398	0.479206	0.752675	1		hsa-miR-1285-3p	51.0354	59.1118	1.15825	0.211947	0.745048	1
hsa-miR-452-5p	519.224	555.479	1.06983	0.0973758	0.754185	1		hsa-miR-301a-3p	1166.53	1263.96	1.08352	0.115732	0.746227	1
hsa-miR-548k	89.7791	85.0526	0.947355	-0.0780233	0.755293	1		hsa-miR-7-5p	21.597	29.7055	1.37545	0.4599	0.746656	1
hsa-miR-30c-2-3p	197.238	173.042	0.87733	-0.188809	0.755587	1		hsa-miR-21-5p	71183.1	75309.7	1.05797	0.0812997	0.750633	1
hsa-miR-497-5p	35.8522	42.3672	1.18172	0.240883	0.758774	1		hsa-miR-30c-5p	7381.84	8117.85	1.09971	0.137118	0.753278	1
hsa-miR-4687-5p	6.15417	4.60527	0.748318	-0.418277	0.766362	1		hsa-miR-1180-3p	432.721	394.179	0.91093	-0.134587	0.754441	1
hsa-miR-130b-3p	538.062	598.758	1.11281	0.154202	0.766588	1		hsa-let-7f-1-3p	19.2536	25.0375	1.30041	0.378964	0.754534	1
hsa-miR-340-5p	175.506	158.087	0.900749	-0.150803	0.768132	1		hsa-miR-125a-3p	79.5679	71.5443	0.899161	-0.153348	0.755125	1
hsa-miR-548o-3p	17.8012	19.7514	1.10956	0.149984	0.768396	1		hsa-miR-582-3p	354.963	405.631	1.14274	0.192499	0.759718	1
hsa-miR-30d-5p	11565	11774.4	1.01811	0.0258876	0.769585	1		hsa-miR-99b-3p	139.998	124.345	0.888188	-0.171063	0.764281	1
hsa-miR-1248	14.7999	12.9372	0.874135	-0.194072	0.770924	1		hsa-miR-455-3p	38.5604	36.359	0.942911	-0.0848063	0.767922	1
hsa-miR-21-3p	5812.46	6350.94	1.09264	0.127822	0.773763	1		hsa-miR-6500-3p	5.71412	4.81567	0.842767	-0.246795	0.769351	1
hsa-miR-31-3p	31.4142	37.9721	1.20876	0.273523	0.774238	1		hsa-miR-582-5p	268.983	244.42	0.908682	-0.138152	0.770518	1
hsa-miR-501-3p	52.4897	54.7823	1.04368	0.0616746	0.776288	1		hsa-miR-20a-5p	769.339	840.948	1.09308	0.128396	0.770842	1
hsa-miR-450b-5p	29.3563	29.0332	0.988992	-0.0159697	0.777579	1		hsa-miR-7641	18.3026	15.4042	0.841641	-0.248723	0.77262	1
hsa-miR-454-3p	542.896	566.507	1.04349	0.0614186	0.778351	1		hsa-miR-221-3p	947.816	858.767	0.906048	-0.14234	0.773834	1
hsa-miR-331-3p	235.733	257.492	1.0923	0.127373	0.778613	1		hsa-miR-205-5p	14.1797	12.3744	0.872679	-0.196476	0.774451	1
hsa-miR-224-3p	11.9777	9.95673	0.831274	-0.266603	0.778815	1		hsa-miR-23a-3p	2736.59	2567.93	0.938369	-0.0917732	0.774888	1
hsa-miR-769-3p	7.79439	8.36136	1.07274	0.101302	0.779276	1		hsa-miR-10b-5p	15979.2	19512.3	1.22111	0.288189	0.775247	1
hsa-miR-148b-3p	2821.59	2719.28	0.963739	-0.0532856	0.782188	1		hsa-miR-548y	5.05929	3.77892	0.746928	-0.420959	0.777972	1
hsa-miR-3619-5p	5.19999	4.60854	0.88626	-0.174197	0.782566	1		hsa-miR-152-3p	193.552	210.767	1.08894	0.122928	0.782555	1
hsa-miR-33b-3p	73.5038	69.359	0.943611	-0.0837365	0.78785	1		hsa-miR-188-5p	8.43603	9.45059	1.12026	0.163839	0.782799	1
hsa-miR-25-5p	194.139	171.77	0.884781	-0.176608	0.788794	1		hsa-miR-30d-5p	11298.4	11607.9	1.0274	0.0389932	0.78576	1
hsa-miR-516a-5p	20.5341	19.1738	0.933754	-0.0988857	0.791622	1		hsa-miR-3177-3p	5.1323	4.53399	0.883423	-0.178824	0.787863	1
hsa-miR-450a-5p	11.4951	12.3882	1.0777	0.107955	0.797591	1		hsa-miR-10a-5p	22859.3	24928.4	1.09051	0.12501	0.788011	1
hsa-miR-27b-3p	23200.5	23054.7	0.993718	-0.00909139	0.798582	1		hsa-miR-181a-5p	26698.9	24257	0.90854	-0.138379	0.788408	1
hsa-miR-10a-5p	23495.1	22398.7	0.953333	-0.068948	0.799548	1		hsa-miR-183-3p	29.6167	32.9464	1.11243	0.153709	0.788489	1
hsa-miR-551b-3p	9.85244	10.1858	1.03383	0.0480028	0.801039	1		hsa-miR-3176	17.4962	16.4939	0.942716	-0.0851056	0.791697	1
hsa-miR-940	22.0492	21.4794	0.974161	-0.0377685	0.805174	1		hsa-miR-941	2612.41	2394.2	0.916469	-0.125842	0.795488	1
hsa-miR-425-3p	21.3609	22.5331	1.05488	0.0770765	0.807743	1		hsa-miR-107	329.027	343.956	1.04537	0.0640182	0.796764	1
hsa-miR-191-5p	30334.7	29731.2	0.980105	-0.0289916	0.810091	1		hsa-miR-1276	10.3683	13.4795	1.30007	0.378595	0.796784	1
hsa-miR-550a-5p	19.5665	24.0507	1.22918	0.297695	0.817153	1		hsa-miR-636	5.56587	6.70993	1.20555	0.26969	0.797064	1
hsa-miR-182-5p	11418.5	11974.3	1.04867	0.0685675	0.818155	1		hsa-miR-33a-5p	16.6336	19.5553	1.17565	0.233464	0.799635	1
hsa-miR-30a-3p	1701.05	1666.1	0.979453	-0.0299511	0.819092	1		hsa-miR-454-5p	40.3126	41.533	1.03028	0.0430301	0.800965	1
hsa-miR-374b-5p	37.4189	34.4051	0.919458	-0.121145	0.819419	1		hsa-miR-1260b	200.482	210.251	1.04873	0.0686432	0.806164	1
hsa-miR-30e-3p	151.379	147.187	0.972312	-0.0405082	0.820728	1		hsa-miR-3200-3p	30.5194	24.9662	0.818043	-0.289751	0.80657	1
hsa-miR-22-5p	10.5408	8.92016	0.84625	-0.240844	0.821127	1		hsa-miR-30a-5p	47977.2	51137.4	1.06587	0.092029	0.807311	1
hsa-miR-152-5p	7.80557	8.28687	1.06166	0.0863223	0.825274	1		hsa-miR-135b-5p	8.78271	8.22227	0.936189	-0.0951289	0.808658	1
hsa-let-7b-5p	4835.67	5068.87	1.04823	0.06795	0.828152	1		hsa-miR-1306-5p	6.92794	5.49106	0.792597	-0.33534	0.810264	1
hsa-miR-221-3p	970.1	961.925	0.991572	-0.01221	0.828189	1		hsa-miR-550a-5p	19.0027	22.8497	1.20245	0.265971	0.810823	1
hsa-miR-185-5p	20.7864	24.1277	1.16074	0.215049	0.832571	1		hsa-miR-103a-3p	3081.9	3156.07	1.02407	0.0343096	0.813393	1
hsa-miR-152-3p	198.56	209.882	1.05702	0.0800027	0.833551	1		hsa-miR-2467-5p	31.2876	36.1913	1.15673	0.210052	0.814749	1
hsa-miR-503-5p	26.3062	29.1085	1.10653	0.146037	0.835635	1		hsa-miR-4482-3p	21.5206	19.7979	0.919951	-0.12037	0.819613	1
hsa-miR-196a-5p	1548.27	1365.16	0.881732	-0.181588	0.836653	1		hsa-let-7b-3p	67.1579	66.9405	0.996762	-0.00467908	0.820959	1
hsa-miR-32-3p	8.91405	7.13087	0.799958	-0.322004	0.838309	1		hsa-miR-31-5p	3466.86	3576.69	1.03168	0.0449965	0.826399	1
hsa-miR-3177-3p	5.27593	6.81099	1.29096	0.36844	0.838764	1		hsa-miR-183-5p	1573.37	1741.05	1.10658	0.146106	0.827133	1
hsa-miR-532-5p	215.051	205.834	0.95714	-0.0631975	0.840476	1		hsa-miR-502-3p	23.2556	26.5786	1.14289	0.19269	0.829729	1
hsa-miR-4482-3p	22.0849	24.1056	1.0915	0.126308	0.84109	1		hsa-miR-100-3p	247.201	234.51	0.94866	-0.0760365	0.83256	1
hsa-miR-3126-5p	5.84798	7.66672	1.311	0.39067	0.841868	1		hsa-miR-105-5p	90.2254	85.6564	0.94936	-0.0749722	0.832773	1
hsa-miR-769-5p	332.5	321.621	0.967282	-0.0479914	0.841897	1		hsa-miR-338-5p	16.4647	19.3437	1.17486	0.232489	0.838125	1
hsa-miR-30d-3p	209.919	218.687	1.04177	0.0590333	0.845958	1		hsa-miR-4532	17.7164	15.0021	0.846795	-0.239916	0.841812	1
hsa-miR-181a-3p	193.054	205.606	1.06502	0.0908758	0.846096	1		hsa-miR-501-3p	51.2035	43.6546	0.852571	-0.230108	0.843257	1
hsa-miR-92a-3p	100970	104049	1.03049	0.0433367	0.848276	1		hsa-miR-140-3p	413.628	388.141	0.938382	-0.0917532	0.848811	1
hsa-miR-188-5p	8.64578	9.708	1.12286	0.167179	0.848387	1		hsa-miR-365a-3p_hsa-miR-365b-3p	302.323	319.203	1.05584	0.078386	0.850563	1
hsa-miR-502-3p	23.9151	24.1309	1.00903	0.0129624	0.851569	1		hsa-miR-769-5p	324.271	314.553	0.970029	-0.0439006	0.852295	1
hsa-miR-193b-5p	13.3765	11.3549	0.848868	-0.236388	0.851773	1		hsa-miR-365a-5p	14.0715	12.7652	0.907162	-0.140567	0.85557	1
hsa-miR-196b-5p	656.725	596.328	0.908034	-0.139182	0.852159	1		hsa-miR-324-3p	32.1701	25.9455	0.806508	-0.310239	0.860108	1
hsa-miR-340-3p	12.8046	13.5835	1.06083	0.0851968	0.852514	1		hsa-miR-148b-5p	20.1084	17.6927	0.87987	-0.184638	0.860644	1
hsa-miR-130a-3p	966.011	1039.77	1.07635	0.106147	0.854476	1		hsa-miR-500a-3p	206.941	201.765	0.974984	-0.0365489	0.864109	1
hsa-miR-4532	18.1183	19.1247	1.05555	0.0779897	0.855739	1		hsa-miR-185-5p	20.2349	20.5538	1.01576	0.0225585	0.864841	1
hsa-miR-106b-3p	121.211	110.967	0.915489	-0.127386	0.862817	1		hsa-miR-182-5p	11127.2	10630	0.955312	-0.0659556	0.866486	1
hsa-miR-935	14.572	14.058	0.964726	-0.0518085	0.86478	1		hsa-miR-7704	18.1679	17.8432	0.982129	-0.0260153	0.867143	1
hsa-miR-27b-5p	194.367	177.992	0.915753	-0.126969	0.86588	1		hsa-miR-590-3p	26.7716	28.9058	1.07972	0.110657	0.869084	1
hsa-miR-301a-5p	8.54539	7.07605	0.828055	-0.272201	0.8666	1		hsa-miR-1292-5p	5.30117	6.87065	1.29606	0.374137	0.869493	1
hsa-miR-1307-5p	927.538	850.549	0.916997	-0.125011	0.867079	1		hsa-miR-5001-3p	6.90174	5.8937	0.853944	-0.227786	0.872357	1
hsa-miR-873-3p	260.681	259.699	0.996231	-0.00544761	0.869829	1		hsa-miR-25-3p	5876.74	5392.03	0.917519	-0.12419	0.872878	1
hsa-miR-767-5p	364.821	356.998	0.978555	-0.0312749	0.873068	1		hsa-miR-22-3p	29494	31833.4	1.07932	0.110121	0.874353	1
hsa-miR-7704	18.6636	18.467	0.989467	-0.0152765	0.87624	1		hsa-miR-148a-3p	2421.99	2502.32	1.03317	0.0470717	0.874897	1
hsa-miR-2116-3p	10.5787	9.20075	0.869742	-0.201341	0.876663	1		hsa-miR-423-5p	2034.35	2040	1.00278	0.00399924	0.874984	1
hsa-miR-99a-5p	1572.82	1680.19	1.06827	0.0952717	0.878803	1		hsa-let-7i-3p	26.8412	28.4006	1.0581	0.0814697	0.877527	1
hsa-miR-628-3p	37.2401	37.1327	0.997114	-0.00416975	0.879563	1		hsa-miR-326	32.1507	29.2059	0.908405	-0.138592	0.880175	1
hsa-let-7i-3p	27.5151	28.7166	1.04367	0.0616598	0.880737	1		hsa-miR-378a-3p	5808.7	5432.8	0.935287	-0.0965187	0.880518	1
hsa-miR-2110	7.72958	8.33514	1.07834	0.108816	0.88178	1		hsa-miR-130b-3p	523.784	528.038	1.00812	0.0116716	0.88103	1
hsa-miR-24-2-5p	33.5397	34.1433	1.01799	0.0257299	0.884008	1		hsa-miR-128-3p	647.888	645.346	0.996076	-0.00567285	0.882679	1
hsa-miR-193a-3p	76.8708	85.0068	1.10584	0.145141	0.886037	1		hsa-miR-219a-1-3p	11.2048	12.0005	1.07102	0.0989842	0.884542	1
hsa-miR-501-5p	7.76995	7.58331	0.97598	-0.035077	0.887121	1		hsa-miR-340-3p	12.4754	13.4199	1.07571	0.105283	0.885049	1
hsa-miR-128-3p	664.019	628.381	0.946329	-0.0795856	0.888202	1		hsa-miR-1277-5p	29.7979	29.6845	0.996194	-0.00550093	0.886073	1
hsa-miR-26a-5p	14761	14625.6	0.990825	-0.0132977	0.889221	1		hsa-miR-151a-3p	5692.53	5715.8	1.00409	0.00588453	0.889536	1
hsa-miR-548e-3p	17.8636	17.1457	0.959808	-0.0591818	0.889314	1		hsa-miR-497-5p	34.9212	36.3302	1.04035	0.0570652	0.891329	1
hsa-miR-126-5p	108.878	116.724	1.07207	0.100396	0.89062	1		hsa-miR-27b-3p	22587.4	23607.6	1.04517	0.0637353	0.89851	1
hsa-miR-2682-5p	17.8122	17.9556	1.00805	0.0115684	0.89152	1		hsa-miR-222-3p	2516.67	2502.75	0.994468	-0.00800295	0.900398	1
hsa-miR-5001-3p	7.05698	5.76789	0.817331	-0.291008	0.891561	1		hsa-miR-361-5p	399.912	397.323	0.993524	-0.009373	0.901439	1
hsa-miR-92b-5p	13.4635	15.1822	1.12765	0.173318	0.891996	1		hsa-miR-296-5p	32.5476	30.9522	0.950983	-0.0725079	0.901607	1
hsa-miR-324-5p	55.553	53.6642	0.966	-0.0499049	0.893225	1		hsa-miR-335-5p	32.8346	34.0665	1.03752	0.053138	0.902902	1
hsa-miR-1260b	205.075	197.119	0.961201	-0.0570894	0.898542	1		hsa-miR-105-3p	6.78865	7.80632	1.14991	0.201518	0.90334	1
hsa-miR-1226-3p	14.1005	14.7625	1.04694	0.0661834	0.899843	1		hsa-miR-374b-3p	12.6716	14.2273	1.12277	0.167063	0.903805	1
hsa-miR-1276	10.6928	13.428	1.2558	0.328602	0.901105	1		hsa-miR-130a-3p	940.9	992.719	1.05507	0.0773446	0.904181	1
hsa-let-7f-2-3p	20.3283	23.6433	1.16307	0.217943	0.903231	1		hsa-miR-1254	31.0395	28.905	0.931233	-0.102785	0.904695	1
hsa-miR-146b-5p	85.6781	96.8371	1.13024	0.176632	0.906273	1		hsa-miR-92b-5p	13.1292	15.5656	1.18558	0.245587	0.912831	1
hsa-miR-10b-3p	8.41553	8.98477	1.06764	0.0944267	0.90776	1		hsa-miR-23b-3p	653.751	650.535	0.99508	-0.00711557	0.913767	1
hsa-miR-20a-5p	789.216	827.028	1.04791	0.0675168	0.908133	1		hsa-miR-192-5p	425.981	446.614	1.04844	0.0682393	0.914806	1
hsa-miR-361-3p	125.966	126.535	1.00451	0.00649389	0.909972	1		hsa-miR-301b	145.19	150.021	1.03327	0.0472159	0.916388	1
hsa-let-7e-3p	31.7876	30.8937	0.971878	-0.041153	0.913609	1		hsa-miR-873-3p	253.893	263.55	1.03804	0.0538601	0.919499	1
hsa-miR-140-3p	423.729	429.941	1.01466	0.020999	0.915017	1		hsa-miR-148b-3p	2749.71	2715.74	0.987646	-0.0179335	0.921713	1
hsa-miR-22-3p	30316.3	31894.1	1.05205	0.0731987	0.917442	1		hsa-miR-342-5p	6.52057	6.77041	1.03832	0.0542453	0.92372	1
hsa-miR-378a-5p	31.1396	27.6309	0.887326	-0.172464	0.919945	1		hsa-miR-99a-5p	1527.25	1711.94	1.12094	0.164703	0.924906	1
hsa-let-7i-5p	44368.7	39926.6	0.899882	-0.152192	0.921329	1		hsa-miR-454-3p	529.725	511.818	0.966196	-0.0496123	0.925144	1
hsa-miR-99b-5p	7895.53	7782.61	0.985697	-0.0207832	0.923582	1		hsa-miR-106b-3p	118.461	109.869	0.927472	-0.108624	0.925152	1
hsa-let-7d-3p	575.76	517.359	0.898568	-0.1543	0.923787	1		hsa-miR-26a-5p	14386.6	14213.3	0.987953	-0.0174853	0.926325	1
hsa-miR-335-3p	27.8926	33.0969	1.18658	0.246811	0.92393	1		hsa-miR-199a-3p_hsa-miR-199b-3p	116.083	107.456	0.925678	-0.111417	0.9274	1
hsa-miR-590-3p	27.4637	26.7433	0.973768	-0.0383506	0.924609	1		hsa-miR-30d-3p	204.804	213.846	1.04415	0.062326	0.928123	1
hsa-miR-148a-5p	33.2003	31.2266	0.940551	-0.0884215	0.924641	1		hsa-miR-335-3p	27.061	30.0167	1.10923	0.149555	0.928847	1
hsa-miR-342-5p	6.71284	7.08832	1.05593	0.0785203	0.928078	1		hsa-miR-210-5p	225.77	241.45	1.06945	0.0968688	0.929765	1
hsa-miR-105-5p	92.3594	88.1485	0.954408	-0.0673225	0.931248	1		hsa-miR-542-3p	5.35357	7.0226	1.31176	0.391506	0.929815	1
hsa-miR-589-5p	148.363	141.338	0.952652	-0.0699795	0.931285	1		hsa-miR-224-3p	11.6929	10.8199	0.925335	-0.111953	0.930013	1
hsa-miR-212-3p	67.6289	69.6151	1.02937	0.0417609	0.932081	1		hsa-miR-548o-3p	17.3602	17.3093	0.997066	-0.00423966	0.930717	1
hsa-miR-1908-5p	7.14643	7.23069	1.01179	0.0169102	0.934535	1		hsa-miR-452-5p	506.317	504.991	0.997381	-0.0037834	0.937745	1
hsa-miR-33a-5p	17.0748	17.1874	1.0066	0.00948636	0.935956	1		hsa-miR-6775-3p	13.6174	13.0371	0.957388	-0.0628238	0.939206	1
hsa-miR-25-3p	6015.52	5769.17	0.959047	-0.0603269	0.937245	1		hsa-miR-193b-5p	13.0756	12.8661	0.983976	-0.0233043	0.941314	1
hsa-miR-324-3p	32.8582	30.163	0.917976	-0.123472	0.93743	1		hsa-let-7f-2-3p	19.7752	22.3573	1.13057	0.177056	0.941622	1
hsa-miR-301b	148.952	155.183	1.04183	0.0591233	0.937972	1		hsa-miR-181b-5p	3965.88	4011.53	1.01151	0.0165109	0.946323	1
hsa-miR-192-5p	437.958	450.691	1.02907	0.0413449	0.942397	1		hsa-miR-212-3p	65.9824	63.7448	0.966088	-0.0497732	0.950958	1
hsa-miR-141-3p	15.1015	20.1972	1.33743	0.419468	0.943134	1		hsa-miR-4677-3p	19.6748	18.509	0.940746	-0.0881234	0.9528	1
hsa-miR-100-5p	8514.68	8578.91	1.00754	0.0108424	0.944195	1		hsa-miR-675-5p	187.13	176.75	0.944532	-0.0823289	0.953729	1
hsa-miR-23b-3p	671.208	692.734	1.03207	0.0455427	0.947691	1		hsa-miR-3909	25.1097	25.2071	1.00388	0.00558761	0.955205	1
hsa-miR-148a-3p	2485.62	2553.72	1.0274	0.038995	0.948353	1		hsa-miR-331-3p	229.865	235.315	1.02371	0.0338077	0.956699	1
hsa-miR-378a-3p	5952.12	5751.61	0.966313	-0.0494377	0.958808	1		hsa-miR-1266-5p	7.02378	7.34404	1.0456	0.0643264	0.957203	1
hsa-miR-30c-5p	7581.34	7925.29	1.04537	0.0640121	0.959828	1		hsa-miR-191-5p	29518.1	29453.8	0.997824	-0.00314287	0.960499	1
hsa-miR-877-5p	518.998	587.217	1.13144	0.178164	0.964462	1		hsa-miR-30c-1-3p	34.91	33.9498	0.972495	-0.0402372	0.961315	1
hsa-miR-6798-3p	6.77768	5.36126	0.791016	-0.338221	0.967903	1		hsa-miR-3620-3p	3.3857	5.04715	1.49073	0.576014	0.961665	1
hsa-miR-148b-5p	20.6235	21.1791	1.02694	0.0383518	0.968239	1		hsa-miR-339-5p	30.7826	30.9226	1.00455	0.00654673	0.962107	1
hsa-miR-151a-3p	5837.86	5831.68	0.998941	-0.00152908	0.970723	1		hsa-miR-378a-5p	30.4921	27.1237	0.889533	-0.16888	0.963041	1
hsa-miR-140-5p	8.88716	10.0631	1.13232	0.179279	0.971616	1		hsa-miR-181a-3p	188.282	195.928	1.04061	0.0574282	0.964059	1
hsa-miR-335-5p	33.7319	33.7522	1.0006	0.000868245	0.972607	1		hsa-miR-330-3p	107.733	113.88	1.05706	0.0800519	0.965516	1
hsa-miR-10b-5p	16463.1	18036.7	1.09559	0.131704	0.975513	1		hsa-miR-940	21.5985	19.464	0.901171	-0.150127	0.968197	1
hsa-miR-3660	13.9083	15.9152	1.1443	0.19446	0.979787	1		hsa-miR-194-5p	22.6068	23.7967	1.05263	0.074003	0.968993	1
hsa-miR-629-5p	28.8515	26.3654	0.91383	-0.130002	0.979833	1		hsa-miR-200c-3p	11.8446	12.4237	1.0489	0.0688714	0.969465	1
hsa-miR-937-3p	6.39551	5.78095	0.903908	-0.145752	0.980141	1		hsa-miR-652-3p	64.706	62.8375	0.971123	-0.0422739	0.972471	1
hsa-miR-105-3p	6.99213	8.52906	1.21981	0.286654	0.981497	1		hsa-miR-629-5p	28.1737	26.8518	0.95308	-0.0693304	0.982495	1
hsa-miR-181d-5p	280.48	284.167	1.01314	0.0188388	0.984017	1		hsa-miR-7974	81.8491	81.3786	0.994252	-0.00831695	0.982567	1
hsa-miR-128-1-5p	31.7744	32.1953	1.01325	0.0189877	0.985146	1		hsa-miR-1343-3p	6.24353	5.79346	0.927913	-0.107938	0.983379	1
hsa-miR-183-3p	30.3864	31.4974	1.03656	0.0518032	0.98515	1		hsa-miR-577	4.13975	4.64452	1.12193	0.165985	0.984277	1
hsa-miR-1277-5p	30.6389	34.1752	1.11542	0.157586	0.986162	1		hsa-miR-628-3p	36.2821	36.9546	1.01853	0.0264934	0.985872	1
hsa-miR-30a-5p	49234.7	50304.4	1.02173	0.0310102	0.988057	1		hsa-miR-100-5p	8285.35	8267.66	0.997865	-0.00308347	0.987139	1
hsa-miR-29c-3p	29.915	33.3096	1.11348	0.15507	0.991664	1		hsa-miR-1307-5p	905.739	853.103	0.941886	-0.086376	0.990131	1
hsa-miR-1283	7.17096	7.80582	1.08853	0.122385	0.996229	1		hsa-miR-744-5p	419.843	426.082	1.01486	0.0212807	0.990913	1
hsa-miR-183-5p	1617.11	1728.24	1.06872	0.0958877	0.998741	1		hsa-miR-99b-5p	7687.19	7451.15	0.969294	-0.0449937	0.990991	1
hsa-miR-374a-3p	121.806	126.017	1.03458	0.0490417	1	1		hsa-miR-6720-5p	17.7002	17.9117	1.01195	0.0171406	0.99385	1
hsa-miR-3607-5p	55.2814	55.1917	0.998378	-0.00234196	1	1		hsa-miR-532-5p	210.19	190.313	0.905433	-0.143319	0.994612	1
hsa-miR-4746-5p	41.4504	42.0579	1.01466	0.0209918	1	1		hsa-let-7b-5p	4718.74	4821.05	1.02168	0.0309479	1	1
hsa-miR-532-3p	19.6826	18.9374	0.962141	-0.0556805	1	1		hsa-miR-767-5p	356.819	343.397	0.962385	-0.0553143	1	1
hsa-miR-6720-5p	18.1454	17.3003	0.953427	-0.0688053	1	1		hsa-miR-3607-5p	54.4821	56.0585	1.02893	0.0411498	1	1
hsa-miR-7-1-3p	16.1989	15.705	0.969511	-0.044671	1	1		hsa-miR-641	29.9566	29.3391	0.979387	-0.0300491	1	1
hsa-miR-6775-3p	13.9732	13.7095	0.981134	-0.0274782	1	1		hsa-miR-550a-3p	17.698	17.6508	0.997333	-0.00385242	1	1
hsa-miR-3065-5p	10.5519	12.2271	1.15875	0.212575	1	1		hsa-miR-935	14.2839	13.338	0.93378	-0.0988453	1	1
hsa-miR-219a-1-3p	11.468	11.8327	1.0318	0.0451589	1	1		hsa-miR-320b	11.815	11.516	0.974694	-0.0369787	1	1
hsa-miR-331-5p	10.934	11.449	1.0471	0.066398	1	1		hsa-miR-1287-5p	12.0307	11.3052	0.939702	-0.0897255	1	1
hsa-miR-744-3p	11.3542	11.4776	1.01087	0.0155969	1	1		hsa-miR-301a-5p	8.31841	8.24147	0.99075	-0.0134068	1	1
hsa-miR-20a-3p	8.33963	9.70474	1.16369	0.218705	1	1		hsa-miR-4485	8.12114	7.97968	0.982581	-0.0253518	1	1
hsa-miR-138-5p	6.72627	7.21754	1.07304	0.101702	1	1		hsa-miR-1283	6.98034	7.19361	1.03055	0.0434186	1	1
hsa-miR-3609	7.01898	6.62035	0.943206	-0.0843557	1	1		hsa-miR-576-3p	6.66323	7.0226	1.05393	0.0757848	1	1
hsa-miR-29c-5p	6.44697	6.31681	0.97981	-0.0294266	1	1		hsa-miR-1908-5p	6.97697	6.03522	0.865021	-0.209194	1	1
hsa-miR-1292-5p	5.44129	6.06155	1.11399	0.155738	1	1		hsa-miR-222-5p	5.54526	6.66865	1.20259	0.26614	1	1
hsa-miR-129-5p	6.57434	5.88078	0.894505	-0.160839	1	1		hsa-miR-29c-5p	6.29593	5.28975	0.840185	-0.251222	1	1
hsa-miR-3613-5p	4.83128	5.45781	1.12968	0.175917	1	1		hsa-miR-3935	4.54712	5.22858	1.14987	0.201468	1	1
								hsa-miR-6772-3p	5.37302	4.47351	0.832588	-0.264326	1	1
