# Supplementary material for: Inverse relationship between microRNA-155 and -184 expression with increasing conjunctival inflammation during ocular Chlamydia trachomatis infection
Source: BMC Infect Dis. 2016 Feb 3;16:60. doi: 10.1186/s12879-016-1367-8 (PMC4739388; doi:10.1186/s12879-016-1367-8)
Supplement: Supplementary file 3 — Differential expression analysis of miR from A2497 and A2497P- infected HCjE cells. Results of DESeq differential expression analysis of sequencing read count data for uninfected HCjE cells versus HCjE cells infected with A2497 and A2497P- strains of Chlamydia trachomatis at 48hpi. MiR with an average read count <5 were excluded. Three biological replicates of each condition were sequenced and analyzed. MRC = Mean read count, −VE = mock-infected cells. (XLS 137 kb) [file 12879_2016_1367_MOESM3_ESM.xls]

## Sheet: Sheet1
	mock-infected HCjE cells (-VE) versus A2497 infected								mock-infected HCjE cells (-VE) versus A2497P- infected
id	MRC -VE	MRC A2497	foldChange	log2FoldChange	pval	padj		id	MRC -VE	MRC A2497P-	foldChange	log2FoldChange	pval	padj
hsa-miR-1303	9.65449	3.5355	0.366202	-1.44929	0.163486	1		hsa-miR-1303	9.84406	3.34852	0.340157	-1.55573	0.150809	1
hsa-miR-543	9.44804	3.44788	0.364931	-1.45431	0.186245	1		hsa-miR-7-1-3p	3.37051	6.94392	2.0602	1.04278	0.185556	1
hsa-miR-7641	32.1219	19.4409	0.605223	-0.724462	0.204614	1		hsa-miR-4466	2.892	6.64191	2.29665	1.19953	0.243141	1
hsa-miR-32-3p	5.11162	2.50244	0.489559	-1.03044	0.21039	1		hsa-miR-7704	12.4183	19.1124	1.53905	0.622042	0.244845	1
hsa-miR-493-5p	34.2039	19.1865	0.560944	-0.834071	0.21881	1		hsa-miR-758-3p	10.0821	6.37848	0.632653	-0.660515	0.262692	1
hsa-miR-4435	8.20993	3.81319	0.464461	-1.10637	0.22176	1		hsa-miR-6769b-3p	6.1705	4.32078	0.700232	-0.514096	0.278022	1
hsa-miR-4661-5p	8.47115	3.44119	0.406225	-1.29965	0.246389	1		hsa-miR-654-3p	68.2224	51.9601	0.761629	-0.39284	0.27944	1
hsa-miR-3605-3p	23.9816	15.7054	0.654893	-0.610668	0.254478	1		hsa-miR-181b-3p	7.0021	3.52511	0.503436	-0.99012	0.291552	1
hsa-miR-193b-5p	6.72381	2.47916	0.368714	-1.43943	0.260046	1		hsa-miR-30c-1-3p	25.3799	21.3722	0.842094	-0.247947	0.30515	1
hsa-miR-323a-3p	11.6226	6.30748	0.54269	-0.8818	0.279223	1		hsa-miR-27a-3p	9189.63	11797.4	1.28378	0.360396	0.340647	1
hsa-miR-30b-3p	6.36625	3.40829	0.535369	-0.901395	0.280983	1		hsa-miR-330-3p	20.6639	11.229	0.543412	-0.879881	0.352577	1
hsa-miR-641	8.19342	13.7368	1.67657	0.74551	0.301491	1		hsa-miR-33b-5p	29.7347	40.7992	1.37211	0.456397	0.353822	1
hsa-miR-1275	21.7043	14.3091	0.659272	-0.601054	0.304574	1		hsa-miR-664a-3p	10.4229	11.6373	1.11652	0.159005	0.357456	1
hsa-miR-4521	16.7119	9.87559	0.590931	-0.758939	0.312994	1		hsa-miR-147b	34.739	52.7545	1.51859	0.602736	0.369327	1
hsa-miR-23a-5p	31.03	21.8213	0.703235	-0.507922	0.3168	1		hsa-miR-7974	26.8549	15.943	0.593672	-0.752263	0.371299	1
hsa-miR-100-3p	84.4415	59.5769	0.705541	-0.503199	0.317087	1		hsa-miR-32-3p	5.24476	3.05483	0.582454	-0.779785	0.382747	1
hsa-miR-664a-3p	10.235	13.5465	1.32354	0.404404	0.321163	1		hsa-miR-30b-3p	6.51527	4.5125	0.692603	-0.529899	0.391786	1
hsa-miR-33b-3p	3.42123	7.74543	2.26393	1.17883	0.325419	1		hsa-miR-107	42.9244	27.7039	0.645412	-0.631709	0.401818	1
hsa-miR-181a-3p	448.997	325.64	0.72526	-0.463429	0.325929	1		hsa-miR-944	71.7521	91.3666	1.27337	0.348646	0.404321	1
hsa-miR-6769b-3p	6.03318	3.08257	0.510937	-0.968784	0.326552	1		hsa-miR-181a-3p	458.127	338.223	0.738272	-0.437775	0.410783	1
hsa-miR-147b	33.9783	52.7551	1.55261	0.634699	0.334302	1		hsa-miR-641	8.3625	14.9898	1.7925	0.841972	0.414426	1
hsa-miR-181b-3p	6.83448	4.48094	0.655637	-0.609031	0.336955	1		hsa-miR-432-5p	6.44841	11.2896	1.75075	0.807975	0.419863	1
hsa-miR-135b-5p	27.8589	41.3901	1.4857	0.571146	0.340453	1		hsa-miR-29c-3p	64.3862	74.2576	1.15332	0.205787	0.421799	1
hsa-miR-409-3p	88.7271	64.8371	0.730747	-0.452556	0.358311	1		hsa-miR-191-3p	17.6109	15.4489	0.877235	-0.188965	0.425774	1
hsa-miR-3613-5p	3.73198	6.54676	1.75423	0.81084	0.365905	1		hsa-miR-99a-5p	7.09624	2.47284	0.348473	-1.52088	0.427997	1
hsa-miR-24-2-5p	14.2889	31.6402	2.21433	1.14687	0.37083	1		hsa-miR-339-3p	172.369	209.524	1.21555	0.281609	0.441959	1
hsa-miR-708-3p	24.5244	31.3861	1.27979	0.35591	0.373346	1		hsa-miR-3177-3p	3.38095	6.00477	1.77606	0.82868	0.460528	1
hsa-miR-342-5p	4.35713	8.69087	1.99463	0.996124	0.373364	1		hsa-miR-376a-5p	5.13617	2.32113	0.451918	-1.14587	0.466496	1
hsa-miR-130b-5p	77.5477	54.99	0.709113	-0.495913	0.373764	1		hsa-let-7i-3p	21.2093	23.9489	1.12917	0.175264	0.468203	1
hsa-miR-136-5p	6.40725	10.2409	1.59833	0.676566	0.38192	1		hsa-miR-10b-5p	22.0305	12.3008	0.558351	-0.840755	0.469068	1
hsa-miR-942-5p	20.388	12.2593	0.601298	-0.733848	0.386896	1		hsa-miR-30d-3p	46.5534	38.6421	0.83006	-0.268713	0.470278	1
hsa-let-7c-5p	17.6228	11.3138	0.642	-0.639354	0.398022	1		hsa-miR-873-5p	30.3553	37.7625	1.24402	0.315005	0.470506	1
hsa-miR-2110	6.80363	3.60652	0.530088	-0.915696	0.399083	1		hsa-miR-6510-3p	5.25946	8.84159	1.68109	0.749393	0.474879	1
hsa-miR-758-3p	9.84282	7.51723	0.763728	-0.388869	0.413052	1		hsa-miR-33b-3p	3.50211	7.05704	2.01508	1.01084	0.476601	1
hsa-miR-4532	110.11	161.806	1.46949	0.555317	0.413059	1		hsa-miR-22-5p	45.2245	58.3437	1.29009	0.367471	0.484826	1
hsa-miR-323b-3p	7.31866	4.79006	0.6545	-0.611534	0.41308	1		hsa-miR-193b-3p	662.246	1005.94	1.51898	0.603102	0.485778	1
hsa-miR-7-5p	28.5805	6.22133	0.217678	-2.19973	0.41839	1		hsa-miR-671-5p	33.2055	23.1406	0.69689	-0.520997	0.486576	1
hsa-miR-107	42.1212	26.1463	0.62074	-0.68794	0.423214	1		hsa-miR-218-5p	7.17355	2.44257	0.340497	-1.55429	0.487123	1
hsa-miR-29c-3p	63.0433	82.1796	1.30354	0.382436	0.423341	1		hsa-miR-340-3p	13.3293	10.7904	0.809524	-0.304854	0.489982	1
hsa-miR-381-3p	62.3314	77.1706	1.23807	0.308091	0.426037	1		hsa-miR-100-3p	86.176	68.5283	0.795214	-0.330585	0.491461	1
hsa-miR-21-3p	3463.74	4569.95	1.31937	0.39985	0.430577	1		hsa-miR-210-3p	685.529	806.715	1.17678	0.234841	0.491768	1
hsa-miR-93-3p	12.6474	9.92362	0.784635	-0.349906	0.438317	1		hsa-miR-29b-3p	135.814	163.705	1.20536	0.269463	0.497378	1
hsa-miR-455-3p	45.1348	34.0137	0.753602	-0.408125	0.441676	1		hsa-miR-629-5p	27.7646	12.9209	0.465373	-1.10354	0.50067	1
hsa-miR-7974	26.2212	20.1415	0.76814	-0.380559	0.456018	1		hsa-miR-660-5p	75.5278	88.527	1.17211	0.229109	0.501247	1
hsa-miR-432-5p	6.30294	10.6775	1.69405	0.76048	0.460783	1		hsa-miR-379-5p	17.9059	6.35361	0.354834	-1.49478	0.501283	1
hsa-miR-1246	29.7339	19.3436	0.650558	-0.62025	0.467549	1		hsa-miR-1260b	201.541	159.7	0.792394	-0.33571	0.504056	1
hsa-miR-1180-3p	119.864	89.8798	0.749848	-0.415329	0.470499	1		hsa-miR-181c-5p	387.088	433.377	1.11958	0.162961	0.506585	1
hsa-miR-548o-3p	14.8443	12.8476	0.865486	-0.208418	0.482752	1		hsa-miR-21-3p	3537.77	4565.87	1.29061	0.368049	0.511322	1
hsa-miR-30c-2-3p	32.9353	26.1873	0.795114	-0.330767	0.485837	1		hsa-miR-659-5p	4.42573	7.88731	1.78215	0.83362	0.511817	1
hsa-miR-382-5p	8.42218	5.82312	0.691403	-0.532401	0.485917	1		hsa-miR-29c-5p	9.19623	5.51794	0.600022	-0.736913	0.522912	1
hsa-let-7i-3p	20.7764	26.378	1.26961	0.344387	0.48681	1		hsa-miR-93-3p	12.926	10.7602	0.832441	-0.26458	0.524676	1
hsa-miR-188-5p	6.87548	4.58486	0.666843	-0.584581	0.487536	1		hsa-miR-4286	47.0114	40.0633	0.852205	-0.230728	0.529072	1
hsa-miR-375	26.2802	17.8161	0.677926	-0.560799	0.488155	1		hsa-miR-548e-3p	3.86991	5.87793	1.51888	0.603009	0.536395	1
hsa-miR-339-3p	168.834	202.497	1.19939	0.2623	0.492219	1		hsa-miR-128-1-5p	6.04934	9.61672	1.58971	0.668768	0.53749	1
hsa-miR-3158-3p	4.66788	7.50064	1.60686	0.684246	0.500827	1		hsa-let-7f-2-3p	13.4505	10.8704	0.808181	-0.30725	0.5423	1
hsa-miR-370-3p	13.4663	8.69903	0.645985	-0.630427	0.501381	1		hsa-miR-548o-3p	15.2036	14.5678	0.958181	-0.0616293	0.545506	1
hsa-miR-1301-3p	19.377	15.5797	0.804027	-0.314685	0.50993	1		hsa-miR-181a-5p	36416.2	46557.4	1.27848	0.354429	0.545742	1
hsa-miR-411-3p	11.7674	4.42622	0.376144	-1.41064	0.524873	1		hsa-miR-501-3p	17.8886	33.4359	1.86911	0.902353	0.546978	1
hsa-miR-6510-3p	5.14408	8.08746	1.57219	0.652772	0.526624	1		hsa-miR-369-5p	7.09411	4.35538	0.613943	-0.703822	0.553314	1
hsa-miR-574-5p	116.216	100.132	0.861605	-0.214902	0.533094	1		hsa-miR-374b-3p	6.96038	4.59251	0.659808	-0.599881	0.5542	1
hsa-miR-4662a-5p	20.3646	27.9478	1.37237	0.456668	0.535941	1		hsa-miR-369-3p	12.8677	13.5336	1.05175	0.0727947	0.554387	1
hsa-miR-2116-3p	8.85956	6.03125	0.680762	-0.554777	0.536837	1		hsa-miR-4521	17.0676	12.0027	0.703244	-0.507902	0.555063	1
hsa-miR-324-5p	34.7323	15.2557	0.439237	-1.18693	0.541364	1		hsa-miR-424-5p	268.057	295.403	1.10202	0.140145	0.557963	1
hsa-miR-503-5p	137.121	51.7075	0.377094	-1.40701	0.543738	1		hsa-miR-23a-5p	31.7448	30.4826	0.960242	-0.0585303	0.558877	1
hsa-miR-30b-5p	619.984	756.016	1.21941	0.286188	0.550604	1		hsa-miR-485-5p	6.10363	6.01018	0.984689	-0.0222607	0.559965	1
hsa-miR-502-3p	21.848	29.9499	1.37083	0.455046	0.551502	1		hsa-miR-101-3p	267.884	281.685	1.05152	0.0724748	0.563414	1
hsa-miR-185-5p	24.3935	12.7751	0.523707	-0.933168	0.55222	1		hsa-miR-3613-5p	3.80304	4.30855	1.13292	0.18005	0.563744	1
hsa-miR-29b-3p	133.036	163.296	1.22746	0.295671	0.555802	1		hsa-miR-125a-3p	52.0532	46.6959	0.897081	-0.15669	0.573837	1
hsa-miR-3928-3p	6.38276	4.55196	0.713165	-0.487692	0.556185	1		hsa-miR-331-5p	13.5404	11.371	0.839783	-0.251911	0.579829	1
hsa-miR-769-5p	280.732	324.955	1.15753	0.211047	0.563074	1		hsa-miR-29a-3p	2726.63	3114.85	1.14238	0.192043	0.580607	1
hsa-miR-365a-3p_hsa-miR-365b-3p	46.267	58.2342	1.25865	0.331882	0.563588	1		hsa-miR-27b-3p	13376.4	16346	1.222	0.289244	0.583381	1
hsa-miR-210-3p	672.24	732.551	1.08972	0.123952	0.563873	1		hsa-miR-130b-5p	79.1992	67.4699	0.851901	-0.231242	0.586262	1
hsa-miR-33b-5p	29.0863	36.2984	1.24795	0.319565	0.566805	1		hsa-miR-532-3p	19.3725	26.1453	1.34961	0.432543	0.587623	1
hsa-miR-660-5p	73.986	89.7216	1.21268	0.278202	0.567526	1		hsa-miR-1296-5p	15.371	22.7636	1.48095	0.56652	0.590142	1
hsa-miR-1277-5p	8.98835	10.8923	1.21183	0.277186	0.571196	1		hsa-miR-4532	112.578	159.054	1.41284	0.498593	0.596641	1
hsa-miR-24-3p	2182.88	1096.76	0.502435	-0.992992	0.572371	1		hsa-miR-3065-3p	5.56038	3.42996	0.616856	-0.696993	0.600744	1
hsa-miR-27a-5p	113.823	124.162	1.09083	0.125429	0.577459	1		hsa-miR-3928-3p	6.52572	5.00765	0.767371	-0.382003	0.605527	1
hsa-miR-431-5p	18.5795	12.5055	0.673081	-0.571148	0.577684	1		hsa-miR-130a-3p	1241.42	1495.63	1.20477	0.268762	0.61291	1
hsa-miR-7704	12.1462	16.6343	1.3695	0.453654	0.58147	1		hsa-miR-874-5p	13.0305	10.1256	0.777066	-0.363892	0.6131	1
hsa-miR-26a-2-3p	6.0087	9.82116	1.63449	0.708842	0.584564	1		hsa-miR-2355-5p	14.6646	15.8756	1.08258	0.114474	0.613104	1
hsa-miR-34c-5p	12.4159	17.4624	1.40645	0.492057	0.589046	1		hsa-miR-194-5p	75.3272	78.7772	1.0458	0.064607	0.61831	1
hsa-miR-340-3p	13.0353	10.0657	0.772187	-0.372979	0.590522	1		hsa-miR-301b	74.0961	92.2958	1.24562	0.316868	0.620021	1
hsa-miR-125b-1-3p	184.806	163.062	0.882342	-0.180589	0.590725	1		hsa-let-7c-5p	18.0163	17.0031	0.943762	-0.0835057	0.624994	1
hsa-miR-411-5p	205.975	235.808	1.14484	0.195141	0.591382	1		hsa-miR-203a	104.994	99.1487	0.944329	-0.082638	0.625041	1
hsa-miR-148a-3p	5523.02	6399.19	1.15864	0.21243	0.59193	1		hsa-miR-379-3p	8.31033	4.70422	0.566069	-0.82095	0.625763	1
hsa-miR-671-5p	32.5097	26.307	0.809203	-0.305426	0.592875	1		hsa-miR-628-5p	11.0204	12.335	1.11929	0.162578	0.631141	1
hsa-miR-766-3p	8.98618	11.995	1.33482	0.416648	0.593217	1		hsa-miR-106b-5p	115.721	120.558	1.0418	0.0590751	0.631705	1
hsa-miR-136-3p	59.8414	68.8823	1.15108	0.202989	0.596843	1		hsa-miR-382-5p	8.61739	7.98787	0.926947	-0.109441	0.631795	1
hsa-let-7d-5p	420.86	368.345	0.87522	-0.192283	0.597224	1		hsa-miR-7-5p	29.0164	8.52303	0.293731	-1.76743	0.635043	1
hsa-miR-1273g-3p	16.8034	13.9735	0.831587	-0.266062	0.597893	1		hsa-miR-27a-5p	116.179	85.7089	0.737733	-0.438829	0.637571	1
hsa-miR-301b	72.4727	90.848	1.25355	0.326017	0.614443	1		hsa-miR-125b-1-3p	188.99	180.035	0.952616	-0.070033	0.638116	1
hsa-let-7b-5p	1242.5	1023.52	0.823757	-0.279709	0.614547	1		hsa-miR-3935	13.4652	9.84703	0.731295	-0.451475	0.645819	1
hsa-miR-30c-1-3p	24.8074	21.9515	0.884876	-0.176452	0.61823	1		hsa-miR-146b-5p	190.242	104.352	0.548525	-0.866371	0.652335	1
hsa-let-7b-3p	12.3973	17.201	1.38748	0.472471	0.621211	1		hsa-miR-424-3p	210.648	262.866	1.24789	0.319495	0.654198	1
hsa-miR-27b-5p	69.5426	83.4638	1.20018	0.263255	0.625603	1		hsa-miR-331-3p	188.943	220.033	1.16455	0.219773	0.660699	1
hsa-miR-487b-3p	13.4683	21.5469	1.59982	0.677908	0.625824	1		hsa-miR-411-3p	11.9734	6.17561	0.515776	-0.955185	0.661529	1
hsa-miR-141-3p	9329.36	12960.8	1.38925	0.474305	0.628431	1		hsa-miR-9-5p	24.0074	17.1632	0.714912	-0.484162	0.662052	1
hsa-miR-155-5p	135.019	101.328	0.750472	-0.414129	0.628879	1		hsa-miR-3158-3p	4.7705	7.8913	1.65419	0.726121	0.664459	1
hsa-miR-6842-3p	7.07339	9.10539	1.28727	0.364319	0.63088	1		hsa-miR-935	24.3415	33.6492	1.38238	0.467156	0.667253	1
hsa-miR-410-3p	64.1496	74.1762	1.1563	0.209518	0.63863	1		hsa-miR-423-3p	2756.45	3749.73	1.36035	0.443975	0.671632	1
hsa-miR-501-3p	17.4733	29.5674	1.69214	0.758851	0.639353	1		hsa-miR-24-3p	2219.91	982.151	0.442429	-1.17648	0.673775	1
hsa-miR-940	4.59659	3.48747	0.758708	-0.398383	0.640791	1		hsa-miR-155-5p	137.666	106.198	0.771417	-0.374418	0.675169	1
hsa-miR-379-5p	17.6122	7.72536	0.438637	-1.1889	0.643313	1		hsa-miR-429	363.006	345.156	0.950826	-0.0727468	0.676867	1
hsa-miR-125b-5p	1379.3	1940.34	1.40675	0.49237	0.647178	1		hsa-miR-29a-5p	18.1627	16.7816	0.923957	-0.114102	0.68104	1
hsa-miR-192-5p	991.841	1211.32	1.22129	0.288405	0.65125	1		hsa-miR-409-3p	90.5979	85.3901	0.942518	-0.0854078	0.681655	1
hsa-miR-744-3p	5.70011	4.2114	0.738828	-0.43669	0.651378	1		hsa-miR-590-3p	20.0412	14.0218	0.699651	-0.515294	0.683048	1
hsa-miR-576-5p	15.3934	12.084	0.785013	-0.349212	0.65458	1		hsa-miR-1307-5p	197.285	244.576	1.23971	0.310002	0.686953	1
hsa-miR-22-5p	44.2606	57.42	1.29732	0.375529	0.655894	1		hsa-miR-152-3p	19.2807	20.0677	1.04082	0.0577159	0.687554	1
hsa-miR-200b-5p	27.5322	25.7714	0.936044	-0.095351	0.660668	1		hsa-miR-136-3p	61.0409	67.2977	1.1025	0.140782	0.689249	1
hsa-miR-625-5p	12.8368	10.9404	0.852265	-0.230625	0.664141	1		hsa-miR-708-3p	25.0166	24.9154	0.995956	-0.00584604	0.692994	1
hsa-miR-99b-3p	52.0321	45.285	0.870329	-0.200367	0.664476	1		hsa-miR-1910-5p	53.2066	85.0834	1.59911	0.677273	0.697611	1
hsa-miR-377-5p	5.35851	6.74381	1.25852	0.331734	0.665237	1		hsa-miR-27b-5p	71.0748	87.5379	1.23163	0.300571	0.699719	1
hsa-miR-29c-5p	9.00269	6.69579	0.743754	-0.427103	0.66599	1		hsa-miR-3605-3p	24.5357	24.8231	1.01171	0.0168003	0.700643	1
hsa-miR-101-3p	262.511	282.55	1.07634	0.106128	0.672753	1		hsa-miR-98-5p	960.307	971.96	1.01213	0.017401	0.701338	1
hsa-miR-320a	374.542	323.629	0.864065	-0.210789	0.677858	1		hsa-miR-188-5p	7.02512	6.5302	0.92955	-0.105396	0.705977	1
hsa-miR-143-3p	13.8792	16.1435	1.16314	0.218029	0.679591	1		hsa-miR-30b-5p	633.261	657.464	1.03822	0.0541097	0.706103	1
hsa-miR-181c-5p	379.44	417.035	1.09908	0.136294	0.683646	1		hsa-miR-25-5p	12.1634	11.1681	0.918178	-0.123154	0.70743	1
hsa-let-7e-5p	1348.1	1254.18	0.930333	-0.10418	0.683654	1		hsa-miR-766-3p	9.18578	11.8578	1.29089	0.368366	0.708617	1
hsa-miR-26b-5p	2384.51	1899.64	0.796656	-0.327971	0.686972	1		hsa-miR-502-3p	22.325	26.7208	1.1969	0.259306	0.709528	1
hsa-miR-212-3p	10.8282	14.9282	1.37864	0.463243	0.690403	1		hsa-miR-1301-3p	19.8321	17.6764	0.891303	-0.166012	0.710159	1
hsa-miR-628-3p	4.76204	3.86093	0.810773	-0.302631	0.693022	1		hsa-miR-191-5p	15745.8	16324	1.03672	0.0520283	0.71024	1
hsa-miR-1296-5p	15.0518	17.456	1.15973	0.213783	0.694674	1		hsa-miR-141-3p	9534.42	11543.3	1.2107	0.275841	0.711276	1
hsa-miR-1287-5p	6.47854	7.38159	1.13939	0.188264	0.694907	1		hsa-miR-503-5p	139.356	47.9724	0.344243	-1.5385	0.715639	1
hsa-miR-200a-3p	700.098	465.148	0.664405	-0.589865	0.695372	1		hsa-miR-769-5p	286.502	317.26	1.10736	0.14712	0.716998	1
hsa-miR-106b-5p	113.373	124.102	1.09464	0.130455	0.697154	1		hsa-miR-136-5p	6.53829	8.00734	1.22468	0.292409	0.72177	1
hsa-miR-148b-3p	822.501	926.728	1.12672	0.172128	0.699305	1		hsa-miR-4435	8.37295	7.63903	0.912347	-0.132346	0.726628	1
hsa-miR-625-3p	18.0581	9.72539	0.53856	-0.892821	0.69999	1		hsa-miR-328-3p	46.7105	52.5144	1.12425	0.168965	0.727455	1
hsa-miR-362-5p	6.05767	7.77833	1.28405	0.360699	0.700145	1		hsa-miR-1268b	7.72724	11.2798	1.45975	0.54572	0.729	1
hsa-miR-215-5p	8.87662	13.2041	1.48752	0.572907	0.70067	1		hsa-miR-454-5p	9.98823	7.00048	0.700872	-0.512776	0.729088	1
hsa-miR-1260b	197.494	162.333	0.821968	-0.282845	0.700942	1		hsa-miR-4677-3p	12.5395	16.2367	1.29485	0.372779	0.73071	1
hsa-miR-27b-3p	13091.8	15683.2	1.19794	0.260554	0.70177	1		hsa-miR-940	4.70151	5.14963	1.09531	0.131344	0.732834	1
hsa-miR-148a-5p	62.2995	69.6912	1.11865	0.161755	0.703493	1		hsa-miR-4661-5p	8.64253	5.7965	0.670694	-0.576273	0.734096	1
hsa-miR-4286	46.0201	38.3994	0.834406	-0.261179	0.704535	1		hsa-miR-342-5p	4.46957	6.87904	1.53908	0.622069	0.739999	1
hsa-miR-20a-5p	464.235	393.046	0.846654	-0.240156	0.70545	1		hsa-miR-769-3p	7.04194	3.78853	0.537995	-0.894334	0.745098	1
hsa-miR-27a-3p	8995.19	10470.9	1.16406	0.219163	0.70646	1		hsa-miR-532-5p	243.439	271.015	1.11328	0.154815	0.74726	1
hsa-miR-582-3p	8.27324	10.6842	1.29142	0.368956	0.707114	1		hsa-miR-146a-5p	5467.53	4647.7	0.850054	-0.234373	0.747957	1
hsa-miR-222-3p	7065.06	6299.34	0.891619	-0.1655	0.711602	1		hsa-let-7e-3p	9.11679	8.20446	0.899929	-0.152118	0.750292	1
hsa-miR-3661	4.33481	5.74366	1.32501	0.406001	0.712313	1		hsa-miR-135b-5p	28.4516	28.1915	0.990857	-0.0132512	0.75305	1
hsa-miR-429	355.789	379.033	1.06533	0.0912979	0.71269	1		hsa-miR-1180-3p	122.351	115.904	0.947303	-0.0781017	0.754366	1
hsa-miR-450b-5p	35.6298	43.6625	1.22545	0.29331	0.71415	1		hsa-miR-204-5p	12.3745	10.9559	0.885361	-0.175662	0.756267	1
hsa-miR-376c-3p	14.3144	11.1534	0.779177	-0.359978	0.715177	1		hsa-miR-628-3p	4.88954	4.41053	0.902033	-0.148747	0.756989	1
hsa-miR-152-3p	18.9286	17.2872	0.913285	-0.130864	0.71575	1		hsa-miR-574-3p	220.761	252.3	1.14287	0.192657	0.759068	1
hsa-miR-19a-3p	100.311	98.7609	0.984547	-0.0224677	0.716659	1		hsa-miR-320a	382.633	437.371	1.14306	0.192897	0.763093	1
hsa-miR-708-5p	69.4505	71.1262	1.02413	0.0343966	0.717558	1		hsa-miR-598-3p	7.15885	9.84845	1.3757	0.460169	0.763857	1
hsa-miR-140-5p	11.5227	7.44446	0.646072	-0.630234	0.719551	1		hsa-miR-942-5p	20.7998	16.2021	0.778955	-0.360389	0.76394	1
hsa-miR-148b-5p	4.41463	5.92704	1.34259	0.42502	0.719718	1		hsa-miR-92a-3p	26135	33350.5	1.27608	0.351723	0.767411	1
hsa-miR-205-5p	55095.2	40837.6	0.741218	-0.43203	0.721399	1		hsa-miR-181d-5p	78.7395	90.6768	1.1516	0.203645	0.768125	1
hsa-miR-29b-1-5p	4.72322	3.40801	0.721544	-0.470841	0.723206	1		hsa-miR-205-5p	56142.5	38388.4	0.683768	-0.548421	0.769088	1
hsa-let-7f-2-3p	13.1374	11.315	0.861281	-0.215444	0.725399	1		hsa-let-7a-3p	20.8121	23.5049	1.12939	0.17554	0.770011	1
hsa-miR-29a-3p	2668.79	3058.47	1.14601	0.196622	0.728917	1		hsa-miR-221-5p	275.23	273.25	0.992808	-0.0104135	0.770402	1
hsa-miR-30e-5p	5527.73	5850.72	1.05843	0.0819271	0.729139	1		hsa-miR-23a-3p	1666.47	2019.83	1.21205	0.277444	0.770634	1
hsa-miR-330-3p	20.2534	16.1749	0.798627	-0.324406	0.732747	1		hsa-miR-17-3p	97.7235	98.841	1.01144	0.0164045	0.770925	1
hsa-miR-361-3p	171.721	158.683	0.924072	-0.113923	0.7382	1		hsa-miR-197-3p	239.728	301.031	1.25572	0.328515	0.771519	1
hsa-miR-18a-3p	31.064	24.6128	0.792326	-0.335834	0.742716	1		hsa-miR-31-5p	6403.22	6863.44	1.07187	0.100134	0.772765	1
hsa-miR-485-3p	8.05028	6.49087	0.806291	-0.310628	0.744635	1		hsa-miR-361-5p	164.451	155.615	0.946267	-0.079681	0.772916	1
hsa-miR-629-5p	27.2992	15.256	0.558844	-0.839483	0.746355	1		hsa-miR-5701	6.8705	6.64191	0.966729	-0.048817	0.773542	1
hsa-miR-628-5p	10.7889	8.75521	0.811504	-0.301329	0.747427	1		hsa-miR-185-5p	24.812	13.277	0.535105	-0.902107	0.774081	1
hsa-miR-3934-5p	13.809	6.90567	0.500086	-0.999751	0.750483	1		hsa-miR-192-5p	1013.22	1127.02	1.11232	0.153566	0.776946	1
hsa-miR-1285-3p	39.9247	34.2634	0.858201	-0.220612	0.751118	1		hsa-miR-324-5p	35.3185	17.3289	0.490647	-1.02724	0.777607	1
hsa-miR-181c-3p	63.5404	73.964	1.16405	0.219149	0.75206	1		hsa-miR-374b-5p	21.274	20.8086	0.978125	-0.0319091	0.778053	1
hsa-miR-125b-2-3p	3.46005	6.33892	1.83203	0.873441	0.752319	1		hsa-miR-140-3p	194.628	192.956	0.991407	-0.0124513	0.778237	1
hsa-miR-193a-5p	5.70809	3.85278	0.674969	-0.567108	0.75487	1		hsa-let-7b-3p	12.717	10.4236	0.819657	-0.286908	0.781833	1
hsa-miR-374a-3p	84.1891	91.1485	1.08266	0.114585	0.755985	1		hsa-miR-183-3p	16.3445	14.317	0.875957	-0.191068	0.783516	1
hsa-miR-889-3p	12.3132	12.9104	1.0485	0.0683253	0.756239	1		hsa-miR-455-3p	46.0877	40.8695	0.886778	-0.173356	0.784448	1
hsa-miR-132-3p	94.5247	73.9896	0.782754	-0.353369	0.757199	1		hsa-miR-190a-5p	6.72207	6.19109	0.92101	-0.118711	0.786752	1
hsa-miR-128-1-5p	5.93104	7.89592	1.33129	0.412822	0.757906	1		hsa-miR-627-5p	14.1339	14.4356	1.02134	0.030465	0.786883	1
hsa-miR-493-3p	40.4147	35.6091	0.881093	-0.182633	0.75822	1		hsa-miR-539-3p	9.43666	3.94025	0.417546	-1.25999	0.789865	1
hsa-miR-584-5p	812.606	716.679	0.881952	-0.181228	0.761815	1		hsa-miR-378a-5p	11.6201	16.0157	1.37828	0.462868	0.792068	1
hsa-miR-200c-3p	4778.78	4033.51	0.844046	-0.244606	0.762822	1		hsa-miR-589-3p	63.5209	65.4062	1.02968	0.042195	0.792171	1
hsa-miR-92a-1-5p	9.09902	11.8049	1.29738	0.3756	0.770164	1		hsa-miR-582-5p	7.98213	11.7652	1.47395	0.559685	0.795226	1
hsa-miR-103a-3p	3169.02	2644.62	0.834521	-0.260979	0.771402	1		hsa-miR-3929	36.9479	42.1229	1.14006	0.189114	0.796082	1
hsa-miR-92a-3p	25568.2	29828.1	1.16661	0.222325	0.771564	1		hsa-miR-181b-5p	4725.82	5188.14	1.09783	0.134653	0.79751	1
hsa-miR-377-3p	4.45346	4.1785	0.938259	-0.0919412	0.773008	1		hsa-miR-205-3p	55.8586	60.7146	1.08693	0.120264	0.79828	1
hsa-miR-15b-5p	317.959	308.227	0.969391	-0.044849	0.77309	1		hsa-miR-26b-3p	25.3903	24.4837	0.964293	-0.0524561	0.799677	1
hsa-miR-374b-5p	20.8318	20.8401	1.0004	0.000580405	0.773911	1		hsa-miR-92b-3p	2371.54	3196.07	1.34767	0.430472	0.803883	1
hsa-miR-4775	20.3274	15.8026	0.777405	-0.363262	0.777061	1		hsa-miR-26a-5p	18106.3	20927	1.15579	0.208875	0.803978	1
hsa-miR-140-3p	190.867	189.07	0.990588	-0.0136431	0.779934	1		hsa-miR-99b-3p	53.1504	66.1802	1.24515	0.316317	0.804239	1
hsa-miR-455-5p	120.15	95.9671	0.79873	-0.32422	0.780765	1		hsa-miR-106b-3p	90.5078	103.088	1.13899	0.18776	0.805867	1
hsa-miR-873-3p	25.8897	26.3198	1.01661	0.0237676	0.781431	1		hsa-miR-1287-5p	6.60728	5.80623	0.878762	-0.186455	0.807068	1
hsa-miR-125a-3p	50.8587	48.645	0.956473	-0.064204	0.783546	1		hsa-miR-576-3p	5.4705	5.30135	0.969079	-0.0453141	0.807407	1
hsa-miR-331-5p	13.2417	12.6327	0.954009	-0.0679246	0.784157	1		hsa-miR-125b-5p	1410.91	1727.17	1.22416	0.291788	0.808662	1
hsa-miR-582-5p	7.79486	7.02297	0.900974	-0.150443	0.785142	1		hsa-miR-23b-3p	389.207	433.724	1.11438	0.156238	0.810153	1
hsa-miR-3607-3p	22.2821	18.5833	0.834002	-0.261877	0.78547	1		hsa-miR-423-5p	1275.25	1739.91	1.36437	0.448232	0.811265	1
hsa-miR-28-3p	3885.95	3661.4	0.942215	-0.0858716	0.785914	1		hsa-miR-10a-5p	113.894	137.476	1.20706	0.271492	0.811454	1
hsa-miR-23a-3p	1628.83	1972.31	1.21088	0.276053	0.787191	1		hsa-miR-374a-3p	85.9422	88.1867	1.02612	0.0371945	0.811998	1
hsa-miR-424-5p	262.598	286.194	1.08986	0.124139	0.79	1		hsa-miR-16-5p	10753.4	9062.89	0.842793	-0.246749	0.813803	1
hsa-miR-221-3p	5723.3	5108.65	0.892606	-0.163905	0.792785	1		hsa-miR-26a-2-3p	6.15793	6.04478	0.981626	-0.0267545	0.81592	1
hsa-miR-654-3p	66.706	63.8448	0.957107	-0.0632486	0.793011	1		hsa-miR-2110	6.94993	4.53197	0.652088	-0.616861	0.818268	1
hsa-miR-186-5p	3173.68	3573.49	1.12598	0.171177	0.794658	1		hsa-miR-381-3p	63.5965	65.8559	1.03553	0.050365	0.819249	1
hsa-miR-1255a	5.35851	6.15699	1.14901	0.200395	0.79481	1		hsa-miR-362-5p	6.18307	6.81849	1.10277	0.141129	0.822001	1
hsa-miR-450a-5p	24.9734	26.2339	1.05047	0.0710396	0.796708	1		hsa-miR-589-5p	210.614	181.087	0.859803	-0.217921	0.822082	1
hsa-miR-210-5p	129.731	159.383	1.22856	0.296968	0.797345	1		hsa-miR-548k	46.6165	42.4331	0.910261	-0.135648	0.822757	1
hsa-miR-141-5p	469.638	538.189	1.14597	0.196563	0.79802	1		hsa-miR-98-3p	5.07143	4.86567	0.959428	-0.0597539	0.823619	1
hsa-miR-130a-3p	1214.82	1380.41	1.13631	0.184351	0.798839	1		hsa-miR-323b-3p	7.49318	8.22102	1.09713	0.133738	0.827878	1
hsa-miR-665	18.8455	18.1534	0.963275	-0.0539796	0.799215	1		hsa-miR-1285-3p	40.7864	42.4661	1.04118	0.0582213	0.828681	1
hsa-miR-3935	13.1699	11.694	0.887934	-0.171476	0.799569	1		hsa-miR-224-5p	512.529	577.118	1.12602	0.171232	0.829372	1
hsa-miR-125a-5p	6219.53	7525.28	1.20994	0.27494	0.799975	1		hsa-miR-219a-1-3p	5.69411	5.93989	1.04316	0.0609657	0.831226	1
hsa-let-7g-5p	2490.96	2203.36	0.884543	-0.176997	0.800061	1		hsa-miR-1307-3p	161.51	180.439	1.1172	0.159888	0.832702	1
hsa-miR-454-3p	202.727	187.98	0.927255	-0.108962	0.800238	1		hsa-miR-7641	32.8022	32.1973	0.981559	-0.026853	0.833807	1
hsa-miR-423-5p	1245.88	1268.13	1.01786	0.0255417	0.800597	1		hsa-miR-30a-5p	13212.2	13303.8	1.00694	0.00997294	0.83426	1
hsa-let-7e-3p	8.91489	7.67412	0.860821	-0.216215	0.80107	1		hsa-miR-30e-5p	5639.5	5336.39	0.946251	-0.0797051	0.834457	1
hsa-miR-204-5p	12.1239	10.5815	0.87278	-0.196311	0.801748	1		hsa-miR-183-5p	1074.09	1000.81	0.931777	-0.101943	0.836196	1
hsa-miR-200a-5p	49.997	50.7365	1.01479	0.0211818	0.803282	1		hsa-let-7f-5p	10124.7	11717.3	1.1573	0.210767	0.838559	1
hsa-miR-590-3p	19.6506	21.484	1.0933	0.12869	0.803817	1		hsa-miR-370-3p	13.7244	16.5123	1.20313	0.266798	0.83973	1
hsa-miR-15b-3p	23.2516	26.8324	1.154	0.206644	0.803985	1		hsa-miR-130b-3p	500.634	596.15	1.19079	0.251919	0.839841	1
hsa-miR-2277-5p	8.79624	10.5189	1.19584	0.258021	0.805911	1		hsa-miR-221-3p	5841.88	6070.88	1.0392	0.0554737	0.840272	1
hsa-miR-339-5p	53.6507	37.5978	0.700789	-0.512949	0.806582	1		hsa-miR-24-2-5p	14.6435	20.0393	1.36847	0.452566	0.840892	1
hsa-miR-138-5p	4.63542	7.79171	1.68091	0.749241	0.806797	1		hsa-miR-20a-3p	4.99199	4.89054	0.979677	-0.0296215	0.841336	1
hsa-miR-500a-3p	105.02	125.725	1.19715	0.25961	0.807718	1		hsa-miR-126-3p	16.6498	11.2676	0.676741	-0.563325	0.842896	1
hsa-miR-452-5p	91.4938	98.8473	1.08037	0.111528	0.808129	1		hsa-miR-411-5p	210.266	218.189	1.03768	0.0533617	0.843372	1
hsa-miR-454-5p	9.79762	9.89888	1.01033	0.0148326	0.808518	1		hsa-miR-132-5p	10.5839	6.24624	0.590164	-0.760811	0.844027	1
hsa-miR-378a-5p	11.3507	10.0593	0.886225	-0.174255	0.813111	1		hsa-miR-340-5p	190.62	184.292	0.966803	-0.0487064	0.847155	1
hsa-miR-874-3p	100.914	136.506	1.35271	0.435849	0.81462	1		hsa-miR-410-3p	65.4853	59.3455	0.906242	-0.142032	0.847736	1
hsa-miR-3607-5p	50.4879	49.0172	0.970868	-0.0426524	0.819599	1		hsa-miR-17-5p	559.154	498.21	0.891006	-0.166493	0.850301	1
hsa-miR-33a-5p	10.981	10.6938	0.973851	-0.0382266	0.821044	1		hsa-miR-1246	30.3116	24.0617	0.79381	-0.333134	0.850615	1
hsa-miR-22-3p	82536.4	92263.2	1.11785	0.160726	0.822289	1		hsa-miR-15b-5p	325.049	378.66	1.16493	0.220245	0.853518	1
hsa-miR-941	1177.27	1357.63	1.1532	0.205648	0.824899	1		hsa-miR-330-5p	24.774	24.764	0.999597	-0.00058084	0.854742	1
hsa-miR-190b	7.11221	6.32379	0.889145	-0.16951	0.826584	1		hsa-miR-210-5p	132.692	164.886	1.24263	0.313392	0.855038	1
hsa-miR-18a-5p	45.3886	44.3908	0.978017	-0.032068	0.827041	1		hsa-miR-18a-3p	31.722	31.2329	0.984582	-0.0224163	0.858641	1
hsa-miR-16-5p	10528.2	9715.61	0.922821	-0.115878	0.830889	1		hsa-miR-222-3p	7217.54	7638.43	1.05831	0.0817682	0.858708	1
hsa-miR-34a-5p	27.5982	23.4049	0.848057	-0.237766	0.832426	1		hsa-let-7i-5p	6473.02	7459.93	1.15247	0.204724	0.860569	1
hsa-let-7a-3p	20.3374	24.1448	1.18721	0.247575	0.833026	1		hsa-miR-148b-5p	4.50304	3.03969	0.675032	-0.566973	0.861742	1
hsa-miR-17-5p	547.946	484.975	0.885079	-0.176122	0.833388	1		hsa-miR-200b-5p	28.1465	32.3602	1.14971	0.201268	0.863053	1
hsa-miR-424-3p	206.203	221.077	1.07213	0.100483	0.834751	1		hsa-miR-324-3p	11.3256	10.2413	0.904258	-0.145193	0.863106	1
hsa-miR-1307-3p	158.177	145.576	0.920341	-0.11976	0.835242	1		hsa-let-7e-5p	1378.13	1513.64	1.09833	0.135305	0.864425	1
hsa-miR-3615	25.5657	22.0155	0.861136	-0.215687	0.838628	1		hsa-miR-224-3p	2.79999	4.09196	1.46142	0.54737	0.865106	1
hsa-miR-23b-3p	380.737	425.244	1.11689	0.159493	0.843479	1		hsa-miR-6842-3p	7.22784	8.6196	1.19255	0.254055	0.865526	1
hsa-miR-99a-5p	6.95474	5.19496	0.746967	-0.420883	0.846559	1		hsa-miR-19b-3p	434.783	286.703	0.659417	-0.600737	0.866377	1
hsa-miR-181d-5p	77.1647	83.9703	1.0882	0.121938	0.846608	1		hsa-miR-3661	4.42573	4.63252	1.04673	0.0658837	0.866629	1
hsa-miR-146a-5p	5364.61	4920.87	0.917283	-0.124561	0.847015	1		hsa-miR-25-3p	1398.07	1526.24	1.09167	0.126537	0.868507	1
hsa-miR-659-5p	4.33481	4.9816	1.14921	0.200642	0.849094	1		hsa-miR-21-5p	86244.7	85211.5	0.98802	-0.0173883	0.869743	1
hsa-let-7a-5p	19130.3	18562.6	0.970323	-0.0434632	0.851465	1		hsa-miR-190b	7.28214	7.16733	0.984234	-0.0229261	0.870284	1
hsa-miR-671-3p	96.8545	96.4909	0.996246	-0.0054262	0.851606	1		hsa-miR-708-5p	70.8684	66.3111	0.935693	-0.0958929	0.870797	1
hsa-miR-342-3p	101.057	136.715	1.35285	0.436006	0.852816	1		hsa-miR-22-3p	84353	87771.9	1.04053	0.0573202	0.871277	1
hsa-miR-944	70.311	73.068	1.03921	0.0554906	0.85315	1		hsa-miR-651-5p	6.81833	5.97308	0.876034	-0.190942	0.871853	1
hsa-miR-15a-5p	320.911	289.723	0.902813	-0.147501	0.855076	1		hsa-miR-7706	37.3823	46.9474	1.25587	0.328689	0.872127	1
hsa-miR-106b-3p	88.5994	84.5682	0.9545	-0.0671823	0.856939	1		hsa-miR-301a-3p	302.671	320.245	1.05806	0.0814248	0.872139	1
hsa-miR-550a-5p	4.5556	6.63292	1.45599	0.542003	0.85939	1		hsa-miR-495-3p	7.46403	6.55507	0.878221	-0.187343	0.872708	1
hsa-miR-3929	36.1789	41.1531	1.13749	0.18585	0.859542	1		hsa-miR-345-5p	357.216	334.172	0.935491	-0.096205	0.876275	1
hsa-miR-132-5p	10.4186	5.60976	0.538439	-0.893146	0.864809	1		hsa-miR-361-3p	175.405	188.491	1.0746	0.103804	0.885179	1
hsa-miR-146b-5p	186.929	129.144	0.690872	-0.533509	0.867157	1		hsa-miR-454-3p	207.088	187.839	0.907049	-0.140747	0.885819	1
hsa-miR-9-5p	23.5741	21.9879	0.932713	-0.100495	0.867294	1		hsa-miR-132-3p	96.3343	69.1259	0.717563	-0.478823	0.886071	1
hsa-miR-378a-3p	2534.56	2580.39	1.01808	0.025854	0.868688	1		hsa-miR-186-5p	3242.16	3235.87	0.998059	-0.0028028	0.886075	1
hsa-miR-16-2-3p	9.83226	5.18827	0.527679	-0.922268	0.871703	1		hsa-miR-4662a-5p	20.7996	22.2858	1.07145	0.0995696	0.887085	1
hsa-miR-627-5p	13.8547	12.7751	0.922074	-0.117045	0.872244	1		hsa-miR-6775-3p	5.3242	7.91617	1.48683	0.572238	0.887727	1
hsa-miR-421	117.793	119.302	1.01281	0.0183662	0.874088	1		hsa-miR-500a-3p	107.316	128.656	1.19885	0.261652	0.890294	1
hsa-let-7i-5p	6336.84	5906.34	0.932063	-0.101501	0.875352	1		hsa-miR-342-3p	103.479	118.776	1.14783	0.198909	0.890542	1
hsa-miR-126-3p	16.315	13.2277	0.81077	-0.302635	0.877071	1		hsa-miR-16-2-3p	9.97165	5.21593	0.523075	-0.934909	0.8917	1
hsa-miR-4677-3p	12.2483	15.1285	1.23515	0.304683	0.877577	1		hsa-miR-30a-3p	360.348	435.109	1.20747	0.271987	0.891731	1
hsa-miR-532-5p	238.577	238.902	1.00136	0.00196247	0.878147	1		hsa-miR-450b-5p	36.4274	31.7678	0.872085	-0.19746	0.892624	1
hsa-miR-21-5p	84521	84116.7	0.995217	-0.0069175	0.878604	1		hsa-miR-493-5p	34.8794	31.9392	0.915706	-0.127044	0.892748	1
hsa-miR-652-3p	43.1964	39.6852	0.918714	-0.122313	0.878893	1		hsa-miR-1275	22.1746	21.8522	0.985463	-0.0211268	0.893796	1
hsa-miR-1268b	7.5661	7.56205	0.999464	-0.000773399	0.880651	1		hsa-miR-487b-3p	13.8266	17.1621	1.24124	0.311783	0.893957	1
hsa-miR-100-5p	6996.63	8993.34	1.28538	0.362196	0.881299	1		hsa-miR-181c-3p	64.8791	68.6913	1.05876	0.0823739	0.894826	1
hsa-miR-30d-3p	45.5467	48.2416	1.05917	0.082931	0.881501	1		hsa-miR-143-3p	14.1465	10.2016	0.721141	-0.471646	0.895671	1
hsa-miR-25-5p	11.8657	11.1534	0.939972	-0.0893111	0.881509	1		hsa-miR-29b-1-5p	4.83524	8.18101	1.69195	0.75869	0.897689	1
hsa-miR-887-3p	19.682	18.9382	0.962208	-0.0555787	0.882561	1		hsa-miR-494-3p	12.2597	8.22251	0.670696	-0.576269	0.899135	1
hsa-miR-130b-3p	489.48	553.887	1.13158	0.178342	0.882811	1		hsa-miR-376c-3p	14.6124	12.9487	0.886142	-0.17439	0.899266	1
hsa-miR-151a-3p	4946.1	5142.66	1.03974	0.0562245	0.884027	1		hsa-miR-92a-1-5p	9.28399	7.59078	0.817621	-0.290496	0.902294	1
hsa-miR-93-5p	536.425	500.095	0.932275	-0.101172	0.889826	1		hsa-miR-138-5p	4.75581	6.01309	1.26437	0.338417	0.903052	1
hsa-miR-92b-3p	2319.41	2622.81	1.13081	0.177357	0.890672	1		hsa-miR-212-3p	11.0809	15.2312	1.37454	0.458954	0.903164	1
hsa-miR-328-3p	45.761	40.4883	0.884776	-0.176616	0.893447	1		hsa-miR-377-5p	5.47262	5.68621	1.03903	0.0552338	0.9036	1
hsa-miR-183-5p	1050.06	1109.35	1.05646	0.0792419	0.89657	1		hsa-miR-421	120.447	129.844	1.07802	0.108382	0.905508	1
hsa-miR-181a-2-3p	488.275	476.883	0.976668	-0.0340591	0.898816	1		hsa-miR-149-5p	607.742	676.026	1.11236	0.153619	0.907389	1
hsa-miR-616-5p	5.56495	4.65617	0.836695	-0.257226	0.901479	1		hsa-miR-3909	7.44721	9.49528	1.27501	0.350511	0.907745	1
hsa-miR-1293	8.61428	9.19998	1.06799	0.0948995	0.904412	1		hsa-miR-3607-3p	22.7785	26.3716	1.15774	0.211309	0.908394	1
hsa-miR-30d-5p	5139.35	4755.46	0.925303	-0.112002	0.905766	1		hsa-miR-20a-5p	473.782	413.73	0.873251	-0.195532	0.908461	1
hsa-miR-191-3p	17.227	18.1866	1.05571	0.0782078	0.907377	1		hsa-miR-3607-5p	51.9609	54.2185	1.04345	0.0613595	0.908655	1
hsa-miR-873-5p	29.7329	30.9527	1.04102	0.0580047	0.907805	1		hsa-miR-1277-5p	9.1545	6.67509	0.729159	-0.455694	0.90932	1
hsa-miR-374a-5p	67.7645	62.2072	0.917991	-0.123449	0.910087	1		hsa-miR-151a-5p	4655.32	5616.49	1.20647	0.270789	0.910581	1
hsa-miR-2355-5p	14.3452	15.2688	1.06438	0.0900127	0.915279	1		hsa-miR-4454	55.9205	60.912	1.08926	0.12335	0.911033	1
hsa-miR-423-3p	2697.56	2866	1.06244	0.0873835	0.917466	1		hsa-miR-1254	6.44841	7.98246	1.2379	0.307891	0.911435	1
hsa-miR-1307-5p	192.908	209.862	1.08788	0.121525	0.91859	1		hsa-miR-505-3p	47.0655	45.8898	0.97502	-0.0364963	0.911435	1
hsa-miR-4454	54.6276	63.0437	1.15406	0.206722	0.919241	1		hsa-miR-625-3p	18.3488	15.9566	0.869625	-0.201535	0.91345	1
hsa-miR-301a-3p	296.424	306.543	1.03413	0.0484233	0.919592	1		hsa-miR-128-3p	348.406	360.18	1.03379	0.0479487	0.913921	1
hsa-miR-330-5p	24.245	25.2256	1.04044	0.0572003	0.92002	1		hsa-miR-181a-2-3p	498.75	525.293	1.05322	0.0748077	0.914465	1
hsa-miR-874-5p	12.7325	14.7751	1.16042	0.214651	0.920249	1		hsa-miR-215-5p	9.06869	11.1987	1.23488	0.30437	0.914486	1
hsa-miR-877-5p	85.8538	98.2121	1.14395	0.194019	0.920693	1		hsa-miR-576-5p	15.7241	12.0939	0.769132	-0.378696	0.91511	1
hsa-miR-505-3p	46.0355	50.1842	1.09012	0.124486	0.921501	1		hsa-miR-431-5p	18.9317	16.8075	0.887797	-0.171698	0.915492	1
hsa-miR-324-3p	11.1156	10.0825	0.907066	-0.140721	0.922341	1		hsa-miR-26b-5p	2431.4	2008.75	0.82617	-0.275489	0.916655	1
hsa-miR-99b-5p	1599.81	1754.39	1.09662	0.133067	0.924231	1		hsa-miR-99b-5p	1636.6	1873.03	1.14446	0.194672	0.916706	1
hsa-miR-7706	36.5929	41.7076	1.13977	0.188745	0.924557	1		hsa-miR-877-5p	87.8494	102.842	1.17066	0.227328	0.91724	1
hsa-miR-425-5p	585.771	565.692	0.965722	-0.0503203	0.92506	1		hsa-miR-484	228.723	273.006	1.19361	0.255328	0.917397	1
hsa-miR-494-3p	12.0457	8.67574	0.720238	-0.473454	0.92613	1		hsa-miR-30c-2-3p	33.7068	38.3952	1.13909	0.187887	0.919544	1
hsa-miR-193b-3p	647.527	720.342	1.11245	0.153741	0.927765	1		hsa-miR-200c-5p	22.3084	19.5038	0.874279	-0.193835	0.919629	1
hsa-miR-589-5p	206.565	178.963	0.866377	-0.206934	0.928304	1		hsa-miR-141-5p	479.834	488.899	1.01889	0.0269989	0.919994	1
hsa-miR-30a-3p	352.588	370.256	1.05011	0.0705396	0.929761	1		hsa-miR-574-5p	118.809	128.715	1.08338	0.115536	0.920319	1
hsa-miR-26a-5p	17711.3	19781.4	1.11688	0.159475	0.929954	1		hsa-miR-339-5p	54.6284	40.5851	0.742931	-0.4287	0.920387	1
hsa-miR-98-3p	4.97863	4.95686	0.995626	-0.0063237	0.93004	1		hsa-miR-31-3p	49.665	42.1291	0.848265	-0.237412	0.921373	1
hsa-miR-6775-3p	5.19942	7.071	1.35996	0.443563	0.932155	1		hsa-miR-485-3p	8.21832	6.7922	0.826471	-0.274964	0.925151	1
hsa-let-7f-5p	9913.34	10033.5	1.01212	0.0173766	0.932234	1		hsa-miR-584-5p	829.521	761.498	0.917997	-0.123439	0.926507	1
hsa-miR-345-5p	349.713	349.836	1.00035	0.000506794	0.932462	1		hsa-miR-151a-3p	5052.35	5569.79	1.10242	0.140668	0.933688	1
hsa-miR-126-5p	68.1572	82.2404	1.20663	0.270981	0.932532	1		hsa-miR-452-5p	93.4772	91.2022	0.975662	-0.0355466	0.934919	1
hsa-miR-542-3p	15.3014	12.3469	0.80691	-0.30952	0.933906	1		hsa-miR-19a-3p	102.221	76.4774	0.748158	-0.418585	0.93508	1
hsa-miR-190a-5p	6.55675	7.49889	1.14369	0.193697	0.935461	1		hsa-miR-889-3p	12.5689	10.9959	0.87485	-0.192892	0.935533	1
hsa-miR-25-3p	1369.32	1329.17	0.970676	-0.0429385	0.938645	1		hsa-miR-671-3p	98.9747	114.873	1.16063	0.214907	0.937562	1
hsa-miR-221-5p	269.008	300.599	1.11743	0.16019	0.939947	1		hsa-miR-148b-3p	839.89	827.957	0.985792	-0.0206453	0.939636	1
hsa-miR-200c-5p	21.8827	19.6639	0.898604	-0.154242	0.940066	1		hsa-miR-148a-5p	63.588	63.7542	1.00261	0.00376558	0.940634	1
hsa-miR-200b-3p	4514.4	4060.78	0.899517	-0.152777	0.941053	1		hsa-miR-887-3p	20.0996	22.4577	1.11732	0.160044	0.942202	1
hsa-miR-182-5p	10153.1	10831.1	1.06678	0.0932636	0.942228	1		hsa-miR-200b-3p	4606.73	3849.51	0.835628	-0.259067	0.942993	1
hsa-miR-224-5p	501.305	516.592	1.03049	0.0433366	0.942875	1		hsa-miR-30e-3p	264.072	302.804	1.14667	0.197454	0.943515	1
hsa-miR-486-5p	28.1229	31.9106	1.13468	0.182291	0.94297	1		hsa-miR-2277-5p	8.98518	10.6578	1.18616	0.246294	0.945842	1
hsa-miR-98-5p	939.44	958.767	1.02057	0.0293788	0.943255	1		hsa-miR-616-5p	5.68367	4.1071	0.722614	-0.468703	0.949588	1
hsa-miR-331-3p	184.833	199.504	1.07937	0.110195	0.943315	1		hsa-miR-2116-3p	9.05205	7.89961	0.872688	-0.196462	0.950166	1
hsa-miR-10a-5p	111.49	127.706	1.14545	0.195913	0.946551	1		hsa-miR-941	1203.14	1487.67	1.23649	0.306249	0.950577	1
hsa-miR-183-3p	15.9649	19.6697	1.23206	0.30107	0.948295	1		hsa-miR-200a-3p	712.749	461.601	0.647634	-0.626749	0.9513	1
hsa-miR-550a-3p	10.7255	9.77167	0.911065	-0.134374	0.94919	1		hsa-miR-125b-2-3p	3.55641	7.07758	1.99009	0.992835	0.951794	1
hsa-miR-149-5p	594.268	651.528	1.09635	0.132713	0.949475	1		hsa-miR-874-3p	103.412	139.814	1.352	0.4351	0.952001	1
hsa-miR-191-5p	15385.1	18209.1	1.18355	0.243125	0.951507	1		hsa-miR-744-3p	5.82572	5.53308	0.949767	-0.0743552	0.952325	1
hsa-miR-203a	103.06	83.6559	0.811723	-0.30094	0.958586	1		hsa-miR-146b-3p	7.59989	6.83903	0.899886	-0.152186	0.956142	1
hsa-miR-340-5p	186.779	170.294	0.91174	-0.133305	0.95875	1		hsa-miR-1273g-3p	17.2118	21.4302	1.24509	0.316251	0.958554	1
hsa-miR-194-5p	73.7961	69.9803	0.948293	-0.0765956	0.959035	1		hsa-let-7d-5p	430.329	503.618	1.17031	0.226891	0.958698	1
hsa-miR-19b-3p	426.944	352.297	0.825159	-0.277256	0.959472	1		hsa-let-7d-3p	102.172	121.369	1.1879	0.248411	0.960167	1
hsa-miR-181b-5p	4629.74	4457.31	0.962756	-0.0547583	0.966366	1		hsa-miR-873-3p	26.4726	32.1645	1.21501	0.280969	0.961138	1
hsa-miR-181a-5p	35649.1	36293.4	1.01807	0.0258387	0.967487	1		hsa-miR-374a-5p	69.1193	56.7491	0.821032	-0.28449	0.96159	1
hsa-miR-127-3p	1344.29	1535.12	1.14196	0.191508	0.969218	1		hsa-miR-15a-5p	327.534	302.641	0.923999	-0.114037	0.963342	1
hsa-miR-574-3p	215.979	226.395	1.04823	0.0679533	0.971253	1		hsa-miR-200c-3p	4876.08	4413.93	0.90522	-0.14366	0.966842	1
hsa-miR-935	23.8156	23.6427	0.992738	-0.0105149	0.972003	1		hsa-miR-28-3p	3968.7	4305.15	1.08478	0.117396	0.967416	1
hsa-miR-10b-5p	21.6129	19.0686	0.882278	-0.180694	0.972003	1		hsa-miR-3615	26.0863	28.3482	1.08671	0.119964	0.967625	1
hsa-miR-26b-3p	24.8239	26.8204	1.08043	0.111602	0.973447	1		hsa-miR-148a-3p	5638.2	5928.78	1.05154	0.0725004	0.967629	1
hsa-miR-96-5p	40.4596	50.0253	1.23643	0.306177	0.973661	1		hsa-miR-182-5p	10369.4	11212.1	1.08126	0.112719	0.969364	1
hsa-miR-197-3p	234.544	245.854	1.04822	0.067946	0.974265	1		hsa-miR-18a-5p	46.3053	39.9409	0.862557	-0.213309	0.96979	1
hsa-miR-151a-5p	4552.5	5009.37	1.10036	0.13797	0.974704	1		hsa-miR-96-5p	41.3773	43.981	1.06292	0.0880396	0.970691	1
hsa-miR-589-3p	62.1611	64.9343	1.04461	0.0629678	0.974779	1		hsa-miR-125a-5p	6358.16	7175.16	1.1285	0.1744	0.971702	1
hsa-miR-532-3p	18.9658	19.0922	1.00666	0.00958299	0.97498	1		hsa-miR-425-5p	597.736	510.27	0.853671	-0.228248	0.971897	1
hsa-miR-28-5p	405.578	389.027	0.959191	-0.0601097	0.978129	1		hsa-miR-140-5p	11.7143	8.50249	0.725821	-0.462314	0.972566	1
hsa-let-7d-3p	99.869	107.102	1.07243	0.100878	0.980238	1		hsa-miR-103a-3p	3232.25	2840.42	0.878774	-0.186436	0.974448	1
hsa-miR-128-3p	341.138	338.682	0.992802	-0.0104215	0.982455	1		hsa-miR-30c-5p	3616.93	3472.59	0.960094	-0.0587517	0.977404	1
hsa-miR-539-3p	9.27406	6.88907	0.742833	-0.428891	0.982874	1		hsa-miR-625-5p	13.1204	13.819	1.05324	0.074835	0.977859	1
hsa-miR-30a-5p	12950	12686.1	0.979621	-0.0297051	0.98345	1		hsa-miR-93-5p	547.543	539.921	0.986079	-0.0202248	0.97962	1
hsa-miR-222-5p	4.1369	5.2593	1.27131	0.346321	0.985363	1		hsa-miR-127-3p	1375.35	1671.05	1.215	0.280953	0.980306	1
hsa-miR-17-3p	95.7467	92.1649	0.96259	-0.0550063	0.985825	1		hsa-miR-550a-5p	4.67849	7.10245	1.51811	0.602273	0.981044	1
hsa-miR-205-3p	54.6737	54.189	0.991133	-0.0128489	0.993588	1		hsa-miR-652-3p	44.1048	43.6274	0.989176	-0.0157003	0.981053	1
hsa-miR-598-3p	7.0021	8.54038	1.21969	0.286514	0.994071	1		hsa-miR-15b-3p	23.7731	25.6822	1.08031	0.111441	0.987956	1
hsa-miR-31-3p	48.6279	50.1007	1.03029	0.0430469	0.994845	1		hsa-miR-455-5p	122.417	96.383	0.787336	-0.344949	0.99255	1
hsa-miR-1254	6.30294	6.87248	1.09036	0.124807	0.995249	1		hsa-miR-100-5p	7158.19	8379.96	1.17068	0.227348	0.992851	1
hsa-miR-744-5p	93.3066	90.8343	0.973504	-0.0387416	0.996234	1		hsa-miR-28-5p	413.934	367.019	0.886663	-0.173543	0.998918	1
hsa-miR-31-5p	6266.64	6248.83	0.997158	-0.00410636	0.99694	1		hsa-let-7a-5p	19555.4	23257.7	1.18932	0.250137	1	1
hsa-miR-30e-3p	258.522	267.275	1.03386	0.0480344	0.997963	1		hsa-miR-30d-5p	5239.68	4857.54	0.927069	-0.109252	1	1
hsa-miR-30c-5p	3540.56	3659.32	1.03354	0.0475971	1	1		hsa-miR-378a-3p	2588.38	2882.99	1.11382	0.155519	1	1
hsa-miR-484	223.5	258.01	1.15441	0.207153	1	1		hsa-let-7g-5p	2543.81	2706.65	1.06402	0.0895185	1	1
hsa-miR-361-5p	160.874	172.642	1.07316	0.101859	1	1		hsa-let-7b-5p	1268.49	1282.07	1.01071	0.0153644	1	1
hsa-miR-1910-5p	52.0038	58.4158	1.1233	0.167741	1	1		hsa-miR-744-5p	95.2827	103.258	1.0837	0.115965	1	1
hsa-miR-548k	45.6925	45.4288	0.99423	-0.00834884	1	1		hsa-miR-126-5p	69.7118	69.4906	0.996828	-0.00458366	1	1
hsa-miR-134-5p	26.5558	24.4507	0.92073	-0.119149	1	1		hsa-miR-365a-3p_hsa-miR-365b-3p	47.2953	46.8358	0.990284	-0.0140865	1	1
hsa-miR-32-5p	18.3635	19.3795	1.05533	0.0776887	1	1		hsa-miR-200a-5p	50.9962	44.1964	0.866661	-0.20646	1	1
hsa-miR-29a-5p	17.8256	15.054	0.844514	-0.243806	1	1		hsa-miR-493-3p	41.3109	44.2108	1.0702	0.097876	1	1
hsa-miR-369-3p	12.616	11.8145	0.936468	-0.0946989	1	1		hsa-miR-486-5p	28.7522	37.0979	1.29026	0.367665	1	1
hsa-miR-3909	7.28837	8.54038	1.17178	0.228705	1	1		hsa-miR-34a-5p	28.1882	24.0682	0.853838	-0.227965	1	1
hsa-miR-561-5p	6.73234	7.62785	1.13302	0.180167	1	1		hsa-miR-450a-5p	25.5741	26.1489	1.02248	0.032069	1	1
hsa-miR-5701	6.71583	7.68925	1.14494	0.195277	1	1		hsa-miR-134-5p	27.1061	26.0199	0.959927	-0.059003	1	1
hsa-miR-369-5p	6.94676	7.35684	1.05903	0.0827458	1	1		hsa-miR-375	26.7948	29.5849	1.10413	0.14291	1	1
hsa-miR-374b-3p	6.82014	6.71384	0.984414	-0.0226626	1	1		hsa-miR-32-5p	18.756	15.9019	0.84783	-0.238154	1	1
hsa-miR-495-3p	7.32881	6.5552	0.894443	-0.160938	1	1		hsa-miR-665	19.2784	25.2642	1.31049	0.39011	1	1
hsa-miR-651-5p	6.68498	5.64935	0.845081	-0.242838	1	1		hsa-miR-4775	20.7078	18.8115	0.908425	-0.138561	1	1
hsa-miR-3065-3p	5.45484	5.37835	0.985978	-0.0203731	1	1		hsa-miR-34c-5p	12.6962	11.3339	0.892699	-0.163754	1	1
hsa-miR-219a-1-3p	5.58146	5.39494	0.966582	-0.0490361	1	1		hsa-miR-542-3p	15.5738	10.8236	0.694991	-0.524935	1	1
								hsa-miR-323a-3p	11.8667	12.5692	1.0592	0.0829729	1	1
									9.74046	10.9536	8.52736	0.7785	-0.36123	1
									9.25657	11.1898	7.32338	0.654471	-0.611598	1
									12.2293	14.0338	10.4247	0.742825	-0.428905	1
									9.39025	8.43981	10.3407	1.22523	0.293049	1
									8.8836	9.63301	8.13418	0.844407	-0.24399	1
									7.11243	6.88094	7.34392	1.06728	0.0939435	1
									9.35056	8.78671	9.9144	1.12834	0.174202	1
									7.37439	6.87262	7.87616	1.14602	0.196632	1
									4.98975	4.223	5.75649	1.36313	0.44692	1
									5.41775	5.82785	5.00765	0.859263	-0.218829	1
									4.7126	4.84781	4.57738	0.944215	-0.082813	1
									5.24771	5.47262	5.02279	0.917802	-0.123745	1
									4.50755	5.00456	4.01053	0.801374	-0.319452	1
									4.78213	4.69319	4.87107	1.0379	0.0536706	1
