# Supplementary material for: Inverse relationship between microRNA-155 and -184 expression with increasing conjunctival inflammation during ocular Chlamydia trachomatis infection
Source: BMC Infect Dis. 2016 Feb 3;16:60. doi: 10.1186/s12879-016-1367-8 (PMC4739388; doi:10.1186/s12879-016-1367-8)
Supplement: Supplementary file 4 — Differential expression analysis of miR from uninfected HCjE versus HEp-2 cells. Results of DESeq differential expression analysis of sequencing read count data for uninfected HEp-2 cells versus uninfected HCjE cells at 48hpi. MiR with an average read count <5 were excluded. Three biological replicates of each condition were sequenced and analyzed. MRC = Mean read count, −VE = mock-infected cells. (XLS 102 kb) [file 12879_2016_1367_MOESM4_ESM.xls]

## Sheet: Sheet1
id	MRC HEp-2 -VE	MRC HCjE -VE	foldChange	log2FoldChange	pval	padj
hsa-miR-200b-3p	1.17688	5728.07	4867.18	12.2489	5.19e-54	2.11e-51
hsa-miR-141-5p	1.03013	587.586	570.4	9.15583	8.05e-35	1.1e-32
hsa-miR-429	0	449.765	Inf	Inf	8.13e-35	1.1e-32
hsa-miR-125b-2-3p	922.703	4.30231	0.00466272	-7.74461	6.94e-28	7.07e-26
hsa-miR-10a-5p	17241.8	136.604	0.00792284	-6.97977	6.08e-26	4.95e-24
hsa-miR-411-5p	1.06241	261.165	245.823	7.94148	2.47e-25	1.68e-23
hsa-miR-196a-5p	1142.39	1.61568	0.0014143	-9.46569	5.15e-25	2.99e-23
hsa-miR-146a-5p	1.79615	6817.55	3795.64	11.8901	2.17e-23	9.8e-22
hsa-miR-1304-3p	241.657	0.341981	0.00141515	-9.46483	2.05e-23	9.8e-22
hsa-miR-196b-5p	484.186	2.98511	0.0061652	-7.34164	3.19e-23	1.3e-21
hsa-miR-200c-3p	8.93154	6109.39	684.024	9.4179	1.04e-21	3.85e-20
hsa-let-7c-5p	4422.36	22.5053	0.00508897	-7.61841	1.34e-21	4.53e-20
hsa-miR-615-3p	166.675	0	0	#NAME?	3.49e-21	1.09e-19
hsa-miR-409-3p	0	112.516	Inf	Inf	9.41e-21	2.73e-19
hsa-miR-767-5p	269.045	1.0288	0.00382391	-8.03074	2.02e-19	5.48e-18
hsa-miR-127-3p	1.37573	1666.97	1211.7	10.2428	1.16e-18	2.79e-17
hsa-miR-654-3p	0	84.0137	Inf	Inf	1.11e-18	2.79e-17
hsa-miR-675-3p	124.522	0	0	#NAME?	1.9e-18	4.31e-17
hsa-miR-410-3p	0	81.1037	Inf	Inf	8.06e-18	1.73e-16
hsa-miR-136-3p	0	75.7783	Inf	Inf	5.63e-17	1.15e-15
hsa-miR-944	0.293497	89.2777	304.186	8.24881	2.54e-16	4.92e-15
hsa-miR-205-3p	0	69.4866	Inf	Inf	3.52e-16	6.51e-15
hsa-miR-200a-5p	0	63.1035	Inf	Inf	1.5e-15	2.66e-14
hsa-miR-381-3p	0	79.6312	Inf	Inf	3.14e-15	5.32e-14
hsa-miR-205-5p	10.6852	70834.3	6629.23	12.6946	1.28e-14	2.08e-13
hsa-miR-582-3p	267.645	10.4274	0.0389598	-4.68187	1.73e-14	2.7e-13
hsa-miR-338-3p	73.0738	0	0	#NAME?	2.26e-14	3.41e-13
hsa-miR-675-5p	141.16	0	0	#NAME?	3.13e-14	4.54e-13
hsa-miR-493-3p	0	51.2792	Inf	Inf	9.69e-14	1.36e-12
hsa-miR-1247-5p	88.0398	1.2737	0.0144673	-6.11106	1.03e-13	1.4e-12
hsa-miR-105-5p	68.0181	0	0	#NAME?	1.45e-13	1.91e-12
hsa-miR-584-5p	58.379	1029.5	17.6348	4.14035	2.05e-13	2.61e-12
hsa-miR-10b-5p	12045.8	27.3683	0.00227202	-8.78181	8.32e-13	1.03e-11
hsa-miR-493-5p	0	43.6628	Inf	Inf	7.53e-12	9.02e-11
hsa-miR-582-5p	202.882	9.78409	0.0482256	-4.37406	7.8e-12	9.07e-11
hsa-miR-141-3p	11.0125	11526.7	1046.69	10.0316	8.13e-12	9.19e-11
hsa-miR-200b-5p	0	34.2602	Inf	Inf	1.58e-11	1.74e-10
hsa-miR-3929	0.641988	45.5193	70.9037	6.14779	2.55e-11	2.74e-10
hsa-miR-99a-5p	1150.83	8.90731	0.00773987	-7.01347	1.11e-10	1.16e-09
hsa-miR-221-3p	714.815	7275.21	10.1777	3.34735	1.5e-10	1.53e-09
hsa-miR-29a-3p	385.202	3347.69	8.69074	3.11948	2.67e-10	2.65e-09
hsa-miR-147b	0.586994	42.3344	72.1207	6.17234	3.39e-10	3.28e-09
hsa-miR-155-5p	0	173.561	Inf	Inf	3.56e-10	3.37e-09
hsa-miR-424-5p	32.9827	330.363	10.0163	3.32427	8.8e-10	8.14e-09
hsa-miR-200a-3p	0	900.852	Inf	Inf	2.28e-09	2.06e-08
hsa-miR-4662a-5p	0	25.3572	Inf	Inf	2.63e-09	2.33e-08
hsa-miR-200c-5p	0	27.7102	Inf	Inf	4.54e-09	3.93e-08
hsa-miR-887-3p	0	24.5254	Inf	Inf	4.7e-09	3.99e-08
hsa-miR-149-5p	105.289	742.758	7.05448	2.81854	7.92e-09	6.58e-08
hsa-miR-665	0	23.682	Inf	Inf	1.15e-08	9.38e-08
hsa-miR-199a-3p_hsa-miR-199b-3p	87.5479	5.77304	0.0659414	-3.92267	1.19e-08	9.5e-08
hsa-miR-424-3p	32.2789	261.374	8.09735	3.01745	3.74e-08	2.92e-07
hsa-miR-708-5p	0	89.4077	Inf	Inf	4.63e-08	3.55e-07
hsa-miR-134-5p	0.368316	34.0599	92.4746	6.53099	1.08e-07	8.17e-07
hsa-miR-25-5p	143.157	15.0137	0.104876	-3.25324	1.97e-07	1.46e-06
hsa-miR-152-3p	145.926	24.5236	0.168055	-2.57299	2.01e-07	1.46e-06
hsa-miR-708-3p	0	31.5183	Inf	Inf	2.93e-07	2.09e-06
hsa-miR-29b-3p	20.0841	166.248	8.27757	3.04921	3.04e-07	2.13e-06
hsa-miR-99a-3p	24.9639	0	0	#NAME?	3.54e-07	2.44e-06
hsa-miR-296-5p	24.5361	0	0	#NAME?	4.72e-07	3.2e-06
hsa-miR-431-5p	0	23.7919	Inf	Inf	5.42e-07	3.61e-06
hsa-miR-193a-5p	71.0549	7.29163	0.10262	-3.28462	8.64e-07	5.67e-06
hsa-miR-339-3p	29.3597	214.269	7.29806	2.86751	9.56e-07	6.17e-06
hsa-miR-376c-3p	0	18.1581	Inf	Inf	9.94e-07	6.32e-06
hsa-miR-4326	30.8885	0.586876	0.0189998	-5.71787	1.2e-06	7.54e-06
hsa-miR-296-3p	21.4084	0	0	#NAME?	1.78e-06	1.1e-05
hsa-miR-33b-3p	54.0806	4.30517	0.0796065	-3.65097	2.34e-06	1.42e-05
hsa-miR-92b-3p	14892.5	2919.03	0.196007	-2.35102	3.04e-06	1.79e-05
hsa-miR-370-3p	0	17.135	Inf	Inf	3.01e-06	1.79e-05
hsa-miR-222-3p	1897.82	8920.83	4.70056	2.23283	4.57e-06	2.66e-05
hsa-miR-22-3p	22231	103354	4.6491	2.21695	5.1e-06	2.92e-05
hsa-miR-369-3p	0	16.0555	Inf	Inf	5.39e-06	3.04e-05
hsa-miR-107	248.114	53.9466	0.217427	-2.2014	5.8e-06	3.23e-05
hsa-miR-10a-3p	22.3211	0.244895	0.0109715	-6.5101	7.15e-06	3.93e-05
hsa-miR-22-5p	7.75755	55.26	7.12338	2.83256	7.59e-06	4.12e-05
hsa-miR-889-3p	0	15.8062	Inf	Inf	1.01e-05	5.41e-05
hsa-miR-323a-3p	0	14.8282	Inf	Inf	1.22e-05	6.46e-05
hsa-miR-758-3p	0	12.2794	Inf	Inf	1.52e-05	7.93e-05
hsa-miR-98-5p	5607.35	1173.03	0.209196	-2.25707	1.77e-05	9.13e-05
hsa-miR-421	713.975	147.591	0.206718	-2.27427	2.01e-05	0.000102115
hsa-miR-6720-3p	16.9487	0	0	#NAME?	2.71e-05	0.000136271
hsa-miR-873-3p	191.431	31.7694	0.165958	-2.59111	3.31e-05	0.000164155
hsa-miR-34c-5p	0.293497	15.5615	53.0209	5.72849	4.17e-05	0.000204533
hsa-miR-320d	30.2283	2.44745	0.0809655	-3.62655	4.33e-05	0.000209707
hsa-miR-199a-5p	15.2804	0	0	#NAME?	4.38e-05	0.000209707
hsa-miR-194-5p	17.0398	93.3409	5.47783	2.4536	6.01e-05	0.000284312
hsa-miR-203a	1.6494	132.854	80.5469	6.33176	6.09e-05	0.000284706
hsa-miR-484	1330.76	276.784	0.20799	-2.26542	6.23e-05	0.000287952
hsa-miR-4746-5p	30.4675	3.57334	0.117284	-3.09193	6.69e-05	0.000305865
hsa-miR-192-5p	321.272	1235.98	3.84714	1.94379	6.81e-05	0.000307951
hsa-miR-335-5p	24.7673	1.07667	0.0434712	-4.5238	7.24e-05	0.000323961
hsa-miR-574-5p	35.9058	145.254	4.04542	2.01629	7.46e-05	0.000329875
hsa-miR-2467-5p	23.5818	0.979581	0.0415397	-4.58936	8.52e-05	0.000372713
hsa-miR-874-5p	0.788736	16.0469	20.3451	4.34661	9.61e-05	0.000416172
hsa-let-7i-5p	32741.5	8071.57	0.246524	-2.0202	9.85e-05	0.000417506
hsa-miR-181a-3p	141.93	565.222	3.9824	1.99364	9.82e-05	0.000417506
hsa-let-7c-3p	14.0873	0	0	#NAME?	0.000120248	0.000504545
hsa-miR-375	3.3538	33.6281	10.0269	3.3258	0.000139606	0.000579792
hsa-miR-7706	222.534	45.3311	0.203705	-2.29545	0.000143745	0.00059095
hsa-miR-4532	13.3528	140.511	10.5229	3.39546	0.000146723	0.000597164
hsa-miR-330-5p	131.535	30.6345	0.232901	-2.10221	0.00015115	0.000608144
hsa-miR-328-3p	9.21029	58.3374	6.33394	2.6631	0.000152409	0.000608144
hsa-miR-148a-3p	1826.59	6986.47	3.82487	1.93541	0.000154224	0.000609409
hsa-miR-6720-5p	13.3609	0	0	#NAME?	0.000182373	0.000710656
hsa-miR-627-5p	0.713917	17.5249	24.5475	4.6175	0.000183339	0.000710656
hsa-miR-4775	1.74405	25.7554	14.7676	3.88437	0.000192835	0.000740416
hsa-miR-338-5p	12.4094	0	0	#NAME?	0.000224687	0.000854651
hsa-miR-27a-3p	3209.42	11268.1	3.51093	1.81185	0.000229367	0.000864375
hsa-miR-365a-3p_hsa-miR-365b-3p	228.014	58.0407	0.254549	-1.97398	0.000263335	0.000983277
hsa-miR-212-5p	17.3516	0.489791	0.0282274	-5.14676	0.000345363	0.00127784
hsa-miR-452-5p	381.765	116.123	0.304174	-1.71703	0.000403049	0.00147785
hsa-let-7d-5p	1811.74	532.403	0.293862	-1.76679	0.000474113	0.00170765
hsa-miR-34a-5p	156.558	34.0748	0.21765	-2.19992	0.000473702	0.00170765
hsa-miR-589-3p	19.6797	78.2536	3.97637	1.99145	0.000562885	0.0020096
hsa-miR-326	24.2484	1.85771	0.0766119	-3.70629	0.000568084	0.00201052
hsa-miR-30e-5p	1886.13	7014.95	3.71924	1.89501	0.000620696	0.00217779
hsa-miR-3605-3p	5.6151	30.0434	5.35047	2.41967	0.000748464	0.00260363
hsa-miR-494-3p	0	15.5207	Inf	Inf	0.0007549	0.00260377
hsa-miR-31-5p	2614.22	7915.1	3.02771	1.59823	0.000810352	0.00274844
hsa-miR-3660	10.1899	0	0	#NAME?	0.000805795	0.00274844
hsa-miR-4482-3p	16.2261	1.51859	0.0935894	-3.41751	0.000994956	0.00334667
hsa-miR-1296-5p	71.8171	19.2796	0.268455	-1.89725	0.00102838	0.00343075
hsa-miR-3200-3p	23.0326	1.85771	0.080656	-3.63207	0.00108781	0.00359951
hsa-let-7d-3p	424.643	126.226	0.297253	-1.75024	0.00112513	0.00369297
hsa-miR-93-5p	1885.28	680.283	0.36084	-1.47057	0.00161717	0.00519483
hsa-miR-330-3p	81.2064	25.7946	0.317642	-1.65452	0.0015962	0.00519483
hsa-miR-135b-5p	6.61744	34.9484	5.28127	2.40088	0.00162099	0.00519483
hsa-miR-487b-3p	0	16.773	Inf	Inf	0.00177397	0.00564067
hsa-miR-9-5p	0.808562	30.4009	37.5988	5.23261	0.00187733	0.00592306
hsa-miR-30e-3p	111.193	324.602	2.91928	1.54561	0.00194107	0.00607705
hsa-miR-574-3p	106.013	269.624	2.54331	1.3467	0.00202564	0.00629338
hsa-miR-874-3p	14.2957	124.467	8.70659	3.12211	0.00257617	0.00794319
hsa-miR-744-5p	316.573	118.579	0.374571	-1.41669	0.00305489	0.00927866
hsa-miR-625-5p	2.27156	16.1976	7.13058	2.83402	0.0030365	0.00927866
hsa-miR-335-3p	20.3946	1.81135	0.0888154	-3.49305	0.00325404	0.00981032
hsa-miR-1307-3p	529.241	201.19	0.380147	-1.39537	0.00331517	0.00992113
hsa-miR-30c-2-3p	145.489	41.2462	0.2835	-1.81858	0.00344753	0.0102419
hsa-miR-455-5p	24.1723	153.433	6.34746	2.66618	0.00358153	0.0105629
hsa-miR-1307-5p	683.332	243.762	0.356726	-1.48711	0.00400795	0.0117355
hsa-let-7a-3p	85.5742	25.5397	0.298452	-1.74443	0.00411497	0.0119471
hsa-miR-193a-3p	56.0963	3.62407	0.0646043	-3.95223	0.00413892	0.0119471
hsa-miR-29a-5p	3.2467	22.7168	6.99687	2.80671	0.00469305	0.0134512
hsa-miR-25-3p	4433.07	1733.38	0.391012	-1.35471	0.00484649	0.0136036
hsa-let-7b-5p	3557.6	1586.57	0.445966	-1.16499	0.00483028	0.0136036
hsa-miR-450a-5p	8.46191	30.8754	3.64875	1.8674	0.0048251	0.0136036
hsa-miR-497-5p	26.3111	6.21933	0.236376	-2.08084	0.00497125	0.0137639
hsa-miR-2682-5p	13.0836	0.734686	0.056153	-4.15449	0.00495064	0.0137639
hsa-miR-2355-5p	2.75146	18.0089	6.54522	2.71044	0.005187	0.0142642
hsa-miR-224-5p	1763.71	628.064	0.356104	-1.48963	0.00538228	0.0147019
hsa-miR-29c-3p	21.9126	79.9183	3.64715	1.86677	0.00553455	0.0149968
hsa-miR-551b-3p	7.20443	0	0	#NAME?	0.00556391	0.0149968
hsa-miR-425-3p	15.714	1.41865	0.0902795	-3.46946	0.00607809	0.0162749
hsa-miR-148a-5p	24.4151	79.0459	3.23759	1.69492	0.00634548	0.0168798
hsa-miR-30a-3p	1249.98	436.969	0.34958	-1.51631	0.00739305	0.0194127
hsa-miR-1247-3p	9.5265	0.244895	0.0257067	-5.28171	0.00734665	0.0194127
hsa-miR-181a-5p	20138.7	44835.3	2.22632	1.15466	0.00794032	0.0207161
hsa-miR-301a-3p	879.68	374.81	0.426076	-1.23082	0.0083392	0.0216182
hsa-miR-345-5p	173.485	444.295	2.561	1.35671	0.00839354	0.0216213
hsa-miR-522-3p	9.06135	0.341981	0.0377406	-4.72774	0.0087771	0.0224672
hsa-miR-320a	1143.58	475.7	0.415976	-1.26543	0.00952577	0.0242312
hsa-miR-10b-3p	6.15447	0	0	#NAME?	0.011582	0.0292788
hsa-miR-30a-5p	36175.4	16322.9	0.451216	-1.14811	0.0118036	0.0296548
hsa-miR-26a-5p	10848.7	21983.9	2.0264	1.01892	0.0121154	0.0298925
hsa-let-7b-3p	50.6068	15.5514	0.307298	-1.70229	0.0121186	0.0298925
hsa-miR-7641	13.8165	40.5258	2.93315	1.55245	0.0120801	0.0298925
hsa-miR-195-5p	14.9297	3.47626	0.232842	-2.10258	0.0124519	0.0305297
hsa-miR-1180-3p	326.285	153.034	0.469021	-1.09228	0.0125464	0.0305772
hsa-miR-92a-3p	74281.7	32214.8	0.433684	-1.20528	0.0147247	0.0356723
hsa-miR-361-3p	92.7142	216.568	2.33586	1.22395	0.0152587	0.0367473
hsa-miR-212-3p	49.7488	13.3604	0.268558	-1.89669	0.0155063	0.0371238
hsa-miR-516a-5p	15.0793	2.00552	0.132998	-2.91052	0.0171895	0.040913
hsa-miR-3935	3.42573	16.6367	4.85638	2.27988	0.0183915	0.0435194
hsa-miR-628-3p	27.3544	5.86876	0.214545	-2.22065	0.0185175	0.0435642
hsa-miR-98-3p	21.9369	6.31641	0.287936	-1.79618	0.0186334	0.0435849
hsa-miR-379-5p	0	23.06	Inf	Inf	0.0188924	0.0439383
hsa-miR-877-5p	379.901	106.872	0.281314	-1.82975	0.0212241	0.0490808
hsa-miR-130a-3p	709.343	1526.98	2.15266	1.10612	0.0213997	0.0492073
hsa-miR-30d-3p	154.429	56.5339	0.366083	-1.44976	0.0216071	0.049405
hsa-miR-31-3p	23.0293	60.988	2.64828	1.40506	0.0252037	0.0573067
hsa-miR-193b-3p	1877.13	817.261	0.435379	-1.19966	0.0254115	0.0574344
hsa-miR-181d-5p	206.111	97.4128	0.472623	-1.08124	0.0255421	0.0574344
hsa-miR-935	10.7708	30.1911	2.80304	1.48699	0.0264477	0.0591441
hsa-miR-190b	1.57747	8.95231	5.6751	2.50465	0.0266602	0.0592935
hsa-miR-4664-3p	8.94977	0.489791	0.0547266	-4.19161	0.0276956	0.0612616
hsa-miR-1246	77.2715	38.1795	0.494096	-1.01714	0.0297094	0.0653608
hsa-miR-660-5p	36.5369	93.6322	2.56267	1.35765	0.0305823	0.0669193
hsa-miR-99b-5p	5799.3	1953.17	0.336793	-1.57007	0.0307792	0.0669901
hsa-miR-92a-1-5p	33.0216	11.407	0.34544	-1.53349	0.0335321	0.0725935
hsa-miR-3615	78.6443	32.2111	0.409579	-1.28779	0.0338479	0.0728894
hsa-miR-3176	13.2097	2.35037	0.177928	-2.49064	0.0341919	0.0732426
hsa-miR-128-1-5p	23.352	7.49017	0.320751	-1.64047	0.0345515	0.0736254
hsa-miR-454-5p	30.408	12.5314	0.412107	-1.27891	0.0355664	0.0753933
hsa-miR-1910-5p	31.3634	65.1267	2.07652	1.05417	0.0376839	0.0794681
hsa-miR-93-3p	51.0223	15.5673	0.305109	-1.7126	0.0383194	0.0803917
hsa-miR-148b-3p	2073.67	1034.3	0.498778	-1.00353	0.0387622	0.0809036
hsa-let-7f-5p	25121.2	12560.5	0.499996	-1.00001	0.0391107	0.0812146
hsa-miR-18a-5p	98.4955	58.2402	0.591298	-0.758043	0.0471686	0.0974499
hsa-miR-204-5p	46.3938	15.176	0.327113	-1.61214	0.0481339	0.0989419
hsa-miR-215-5p	1.79615	10.8695	6.05154	2.5973	0.0524645	0.107302
hsa-miR-4661-5p	2.09254	10.865	5.19225	2.37636	0.0533716	0.108611
hsa-miR-576-5p	5.71712	19.526	3.41536	1.77204	0.0537113	0.108759
hsa-miR-32-5p	7.62485	23.0053	3.01715	1.59318	0.0561424	0.113119
hsa-miR-21-5p	53681.2	107108	1.99527	0.996581	0.0609494	0.121749
hsa-miR-450b-5p	21.5273	44.2936	2.05755	1.04093	0.061323	0.121749
hsa-miR-548e-5p	7.89185	0.831772	0.105396	-3.2461	0.0611941	0.121749
hsa-miR-320b	8.91461	1.27084	0.142557	-2.81039	0.0667996	0.131978
hsa-miR-6842-3p	1.90325	8.95517	4.70521	2.23426	0.0673889	0.132499
hsa-miR-1254	23.4018	7.92637	0.338708	-1.56189	0.0696736	0.136333
hsa-miR-1277-5p	22.4496	11.5054	0.5125	-0.964377	0.070599	0.137388
hsa-miR-1908-3p	6.76996	0.489791	0.0723476	-3.78891	0.0708884	0.137388
hsa-miR-181b-5p	2990	5876.64	1.96543	0.974846	0.0743079	0.141987
hsa-miR-125b-1-3p	546.828	227.075	0.415259	-1.26792	0.0742649	0.141987
hsa-miR-1226-3p	10.3747	1.76063	0.169704	-2.55891	0.0742721	0.141987
hsa-let-7a-5p	46439.5	24119.2	0.519368	-0.94517	0.0762616	0.144365
hsa-miR-6777-3p	10.1295	2.20256	0.217439	-2.20132	0.0761702	0.144365
hsa-miR-532-5p	158.628	303.803	1.91519	0.937486	0.0824851	0.155423
hsa-miR-7-1-3p	11.9199	4.2573	0.357159	-1.48536	0.0865358	0.162305
hsa-miR-455-3p	29.0844	56.7785	1.9522	0.965097	0.0914583	0.17075
hsa-miR-671-3p	66.9545	121.666	1.81714	0.861673	0.0931503	0.172328
hsa-miR-628-5p	29.8152	13.7023	0.459574	-1.12163	0.0930655	0.172328
hsa-miR-589-5p	109.207	264.614	2.42306	1.27683	0.0954829	0.175844
hsa-miR-221-5p	85.8553	327.435	3.81379	1.93123	0.101604	0.186274
hsa-miR-132-3p	171.613	120.819	0.704017	-0.506318	0.103563	0.189014
hsa-miR-182-5p	8393.24	12625.9	1.50429	0.589084	0.104949	0.190689
hsa-miR-625-3p	1.26126	23.457	18.5981	4.21708	0.107212	0.193935
hsa-miR-92b-5p	9.88904	3.81824	0.386108	-1.37292	0.110707	0.199371
hsa-miR-641	22.5852	10.3767	0.459445	-1.12203	0.114359	0.204141
hsa-miR-548e-3p	13.1262	4.79782	0.365515	-1.452	0.113875	0.204141
hsa-miR-18a-3p	65.0112	39.8793	0.613422	-0.705048	0.117328	0.208525
hsa-miR-17-5p	973.181	700.983	0.720301	-0.473329	0.119915	0.212197
hsa-miR-28-5p	276.434	515.289	1.86406	0.89845	0.127322	0.224195
hsa-let-7f-1-3p	14.5109	3.4749	0.239468	-2.06209	0.127797	0.224195
hsa-miR-148b-5p	15.1666	5.5325	0.364782	-1.45489	0.129734	0.226616
hsa-miR-542-3p	4.03255	19.6346	4.86902	2.28363	0.13083	0.227555
hsa-miR-152-5p	5.68932	2.64448	0.464815	-1.10527	0.135657	0.234947
hsa-miR-340-5p	129.291	237.768	1.83901	0.878931	0.137283	0.236755
hsa-miR-365a-5p	10.6087	4.06313	0.382999	-1.38459	0.143951	0.247207
hsa-miR-671-5p	20.1375	41.2546	2.04864	1.03467	0.147315	0.251741
hsa-miR-324-3p	24.274	14.3905	0.592834	-0.754299	0.147828	0.251741
hsa-miR-3677-3p	5.52275	0.734686	0.133029	-2.91019	0.153982	0.261129
hsa-miR-4521	8.80173	21.0461	2.39114	1.2577	0.160704	0.270471
hsa-miR-1248	10.9022	4.30803	0.395151	-1.33952	0.160821	0.270471
hsa-miR-454-3p	399.464	256.779	0.642808	-0.63754	0.161899	0.271164
hsa-miR-23a-5p	21.4736	39.2376	1.82725	0.869673	0.168342	0.2808
hsa-miR-331-5p	8.02833	16.5411	2.06034	1.04288	0.170261	0.282842
hsa-miR-425-5p	403.511	745.965	1.84868	0.886499	0.175757	0.290785
hsa-miR-106b-5p	207.733	143.8	0.692235	-0.530667	0.177538	0.292542
hsa-miR-130b-3p	394.893	615.408	1.55842	0.640082	0.178881	0.293567
hsa-miR-181b-3p	3.41328	8.46402	2.47974	1.31019	0.18119	0.296162
hsa-miR-15b-5p	677.782	399.516	0.589447	-0.762567	0.187982	0.306034
hsa-miR-30d-5p	8520.4	6580.4	0.772311	-0.372747	0.191032	0.309411
hsa-miR-29c-5p	4.75224	11.4026	2.39942	1.26269	0.191576	0.309411
hsa-miR-378a-3p	4381.2	3238.1	0.73909	-0.436179	0.197936	0.318419
hsa-miR-140-3p	311.854	244.443	0.783838	-0.351373	0.20111	0.321732
hsa-miR-3158-3p	13.1064	5.92085	0.451754	-1.14639	0.201576	0.321732
hsa-miR-210-3p	449.998	860.443	1.9121	0.935159	0.203419	0.323404
hsa-miR-15a-5p	226.908	408.478	1.8002	0.848153	0.204301	0.323543
hsa-miR-103a-3p	2324.12	4048.44	1.74193	0.800684	0.214318	0.338092
hsa-miR-27b-5p	143.263	87.8868	0.613465	-0.704947	0.216589	0.340354
hsa-let-7e-3p	23.4369	11.2056	0.478117	-1.06456	0.230342	0.360574
hsa-miR-96-5p	18.5227	48.96	2.64324	1.40231	0.23256	0.361966
hsa-miR-1273g-3p	12.6293	21.2766	1.68469	0.752486	0.234789	0.361966
hsa-miR-340-3p	9.41722	16.2962	1.73047	0.79116	0.233589	0.361966
hsa-miR-940	16.292	5.67745	0.348481	-1.52085	0.234187	0.361966
hsa-miR-1276	7.8244	2.74307	0.350579	-1.51219	0.240933	0.370037
hsa-miR-548o-3p	13.0968	18.3003	1.39731	0.482657	0.242582	0.371169
hsa-miR-550a-5p	14.3274	5.62387	0.392526	-1.34914	0.246687	0.376036
hsa-miR-100-3p	186.444	104.828	0.562251	-0.830713	0.248658	0.377626
hsa-miR-26b-5p	1741.87	3040.54	1.74556	0.803691	0.253331	0.380539
hsa-miR-99b-3p	105.561	65.6786	0.622185	-0.684585	0.25349	0.380539
hsa-miR-130b-5p	63.5247	98.3677	1.54849	0.630867	0.254316	0.380539
hsa-miR-190a-5p	20.6167	7.97573	0.386857	-1.37013	0.253397	0.380539
hsa-miR-151a-3p	4293.77	6240.64	1.45342	0.539448	0.257475	0.383854
hsa-miR-1303	4.36121	12.3836	2.83948	1.50563	0.27203	0.404073
hsa-miR-331-3p	173.254	230.711	1.33164	0.413201	0.276191	0.407318
hsa-miR-1260b	151.233	252.922	1.6724	0.741916	0.279218	0.407318
hsa-miR-503-5p	19.3012	179.692	9.30989	3.21876	0.278842	0.407318
hsa-miR-1275	44.7056	27.5987	0.617343	-0.695855	0.277126	0.407318
hsa-miR-30b-3p	15.7133	8.02346	0.510617	-0.969686	0.278985	0.407318
hsa-miR-3934-5p	2.03017	18.1158	8.9233	3.15758	0.283165	0.411601
hsa-miR-2277-5p	21.3832	11.1577	0.5218	-0.938431	0.291916	0.422811
hsa-miR-1268b	4.54024	9.49569	2.09145	1.0645	0.31706	0.457601
hsa-let-7g-5p	4225.12	3176.45	0.7518	-0.411579	0.318811	0.458502
hsa-miR-15b-3p	44.5644	29.4072	0.659882	-0.599721	0.32593	0.46709
hsa-miR-5701	5.22766	8.41616	1.60993	0.686998	0.328414	0.468998
hsa-miR-769-5p	244.517	354.493	1.44977	0.535821	0.332864	0.472499
hsa-miR-361-5p	301.516	200.711	0.665674	-0.587113	0.333187	0.472499
hsa-miR-29b-1-5p	3.42862	5.87162	1.71253	0.776133	0.340201	0.48077
hsa-miR-100-5p	6249.32	8536.32	1.36596	0.449915	0.349328	0.490491
hsa-miR-3909	18.9335	9.0074	0.47574	-1.07176	0.34949	0.490491
hsa-miR-766-3p	18.1748	11.449	0.629937	-0.66672	0.350879	0.490748
hsa-miR-502-3p	17.5344	27.4075	1.56307	0.644383	0.362909	0.505836
hsa-miR-532-3p	14.5099	24.1253	1.66268	0.733512	0.36564	0.507902
hsa-miR-339-5p	23.2177	69.5613	2.99605	1.58306	0.372903	0.51623
hsa-miR-146b-5p	62.7529	242.82	3.86946	1.95213	0.376655	0.519656
hsa-miR-942-5p	14.4255	26.1351	1.81173	0.857365	0.386651	0.531645
hsa-miR-28-3p	3752.82	4885.02	1.30169	0.38039	0.392093	0.537313
hsa-miR-151a-5p	4898.7	5687.39	1.161	0.215369	0.402758	0.549785
hsa-miR-126-3p	10.8993	20.849	1.91286	0.935733	0.403896	0.549785
hsa-miR-378a-5p	22.9893	14.4297	0.627671	-0.671919	0.419274	0.568815
hsa-miR-873-5p	47.5539	37.4451	0.787424	-0.344787	0.430331	0.581876
hsa-miR-19a-3p	126.395	129.178	1.02202	0.03142	0.431843	0.581987
hsa-miR-24-3p	813.819	2834.32	3.48275	1.80023	0.437458	0.585676
hsa-miR-181c-5p	334.481	478.432	1.43037	0.516389	0.436972	0.585676
hsa-miR-26b-3p	48.4574	30.9767	0.639255	-0.645536	0.448363	0.598308
hsa-miR-486-5p	26.8039	33.7882	1.26057	0.334077	0.45653	0.607215
hsa-miR-106b-3p	89.3133	111.588	1.2494	0.321231	0.461092	0.611284
hsa-miR-224-3p	8.81996	3.32709	0.377222	-1.40651	0.466558	0.616523
hsa-miR-125a-5p	7341.79	7701.27	1.04896	0.0689637	0.477026	0.628316
hsa-miR-664a-3p	5.82133	13.1211	2.25397	1.17247	0.486755	0.639063
hsa-miR-7974	61.7231	31.8131	0.515416	-0.95619	0.492056	0.641881
hsa-miR-3065-5p	7.71949	4.74423	0.614578	-0.702332	0.491491	0.641881
hsa-miR-30c-1-3p	26.333	31.023	1.17811	0.23647	0.501393	0.649895
hsa-miR-218-5p	4.86672	8.95804	1.84067	0.880234	0.500739	0.649895
hsa-miR-941	1970.61	1477.56	0.749798	-0.415427	0.503568	0.650642
hsa-miR-3607-3p	18.6185	28.6188	1.53711	0.620223	0.505587	0.651183
hsa-miR-3065-3p	9.67774	6.90329	0.713317	-0.487386	0.516789	0.663512
hsa-miR-188-5p	6.35911	8.51761	1.33944	0.421625	0.524327	0.671072
hsa-miR-4454	127.162	66.1794	0.520435	-0.942211	0.527338	0.67281
hsa-miR-423-3p	4236.96	3418.05	0.806721	-0.309857	0.539537	0.68555
hsa-let-7e-5p	2269.58	1693.41	0.746134	-0.422494	0.541138	0.68555
hsa-miR-138-5p	4.9511	5.67459	1.14613	0.196768	0.542376	0.68555
hsa-miR-4286	44.4627	58.8156	1.32281	0.403603	0.54606	0.688069
hsa-miR-30c-5p	5564.17	4427	0.795627	-0.329837	0.555588	0.697915
hsa-miR-16-5p	9885.54	13350.3	1.35048	0.433477	0.559787	0.701026
hsa-miR-143-3p	10.8348	17.6248	1.62669	0.701937	0.564042	0.703793
hsa-miR-561-5p	13.091	8.3698	0.639355	-0.645312	0.565455	0.703793
hsa-miR-186-5p	3465.46	3963.64	1.14376	0.19378	0.568554	0.705492
hsa-miR-183-5p	1186.16	1272.25	1.07258	0.101083	0.580273	0.71641
hsa-miR-191-3p	27.8835	21.6301	0.775732	-0.36637	0.580873	0.71641
hsa-miR-548k	65.9405	57.8115	0.876721	-0.18981	0.590698	0.726327
hsa-miR-664b-3p	2.93049	6.51058	2.22167	1.15165	0.600859	0.736596
hsa-miR-140-5p	6.51323	14.7904	2.27082	1.18321	0.604484	0.738813
hsa-miR-2116-3p	7.80228	11.2548	1.4425	0.528575	0.608525	0.741526
hsa-miR-1306-5p	5.22477	3.32559	0.636504	-0.651759	0.615454	0.747731
hsa-miR-222-5p	4.18219	5.04421	1.20612	0.270372	0.623995	0.755851
hsa-miR-126-5p	79.7759	83.4115	1.04557	0.0642929	0.637381	0.765233
hsa-miR-324-5p	40.9902	45.2404	1.10369	0.142334	0.634969	0.765233
hsa-miR-32-3p	6.57111	6.26147	0.952878	-0.0696366	0.635726	0.765233
hsa-miR-128-3p	488.708	432.285	0.884547	-0.176989	0.639751	0.765819
hsa-miR-1249	8.94021	5.87012	0.656598	-0.606918	0.642385	0.766717
hsa-miR-20a-5p	579.992	592.633	1.0218	0.0311063	0.64677	0.769694
hsa-miR-6511a-3p	6.53813	3.08219	0.471418	-1.08492	0.660832	0.784135
hsa-miR-3607-5p	40.9913	64.0605	1.56278	0.644115	0.665705	0.787622
hsa-miR-125a-3p	60.0258	63.9443	1.06528	0.091233	0.672035	0.792807
hsa-miR-1285-3p	38.4718	50.4562	1.31151	0.391228	0.6781	0.797649
hsa-miR-6775-3p	10.2676	6.4585	0.629016	-0.668831	0.684853	0.803271
hsa-miR-374a-5p	58.2788	86.152	1.47827	0.563912	0.691553	0.808799
hsa-miR-23a-3p	2063.75	2020.25	0.97892	-0.0307374	0.716734	0.831567
hsa-miR-501-3p	38.6417	21.1942	0.54848	-0.866488	0.716085	0.831567
hsa-miR-219a-1-3p	8.44138	7.09746	0.840794	-0.250176	0.71715	0.831567
hsa-miR-374a-3p	89.4708	106.168	1.18662	0.246861	0.724575	0.836927
hsa-miR-132-5p	10.3549	13.6615	1.31933	0.399802	0.725885	0.836927
hsa-miR-1287-5p	9.07381	8.32044	0.916973	-0.125049	0.737457	0.847867
hsa-miR-183-3p	22.3211	19.3829	0.868364	-0.203628	0.74246	0.851215
hsa-miR-33b-5p	37.4535	36.893	0.985036	-0.021752	0.747303	0.854361
hsa-miR-101-3p	345.849	331.974	0.959881	-0.0590718	0.756795	0.862788
hsa-miR-2110	5.64967	8.61319	1.52455	0.608381	0.762881	0.867297
hsa-miR-576-3p	5.02303	6.75262	1.34433	0.42689	0.766224	0.868671
hsa-miR-30b-5p	847.016	776.305	0.916519	-0.125764	0.771667	0.872412
hsa-miR-17-3p	96.1666	121.916	1.26776	0.342281	0.775069	0.873831
hsa-miR-27a-5p	124.94	145.304	1.16299	0.217833	0.781211	0.878219
hsa-miR-181c-3p	74.1401	79.1594	1.0677	0.0945057	0.783276	0.878219
hsa-miR-301b	109.492	90.6346	0.827776	-0.272687	0.787565	0.880601
hsa-miR-374b-5p	27.5165	26.4757	0.962174	-0.0556296	0.792059	0.881713
hsa-let-7i-3p	20.2446	26.5249	1.31022	0.389808	0.793229	0.881713
hsa-let-7f-2-3p	14.8967	16.3904	1.10027	0.137855	0.795058	0.881713
hsa-miR-185-5p	15.2452	31.6296	2.07473	1.05292	0.802405	0.887442
hsa-miR-21-3p	4269.05	4325.11	1.01313	0.0188194	0.808325	0.891567
hsa-miR-500a-3p	156.04	130.497	0.836306	-0.257898	0.826835	0.906221
hsa-miR-4677-3p	14.8379	15.3137	1.03207	0.0455339	0.828381	0.906221
hsa-miR-33a-5p	12.5363	14.05	1.12074	0.164456	0.82948	0.906221
hsa-miR-769-3p	5.75229	8.91017	1.54898	0.631318	0.830517	0.906221
hsa-miR-193b-5p	9.86254	8.56247	0.868181	-0.203933	0.839025	0.913057
hsa-miR-362-5p	5.87413	7.68434	1.30817	0.387546	0.847493	0.919812
hsa-miR-7704	13.6905	15.2195	1.11169	0.152751	0.851858	0.922091
hsa-miR-374b-3p	9.55081	8.56683	0.896974	-0.156862	0.854638	0.922646
hsa-miR-3928-3p	10.7679	7.97709	0.740819	-0.432807	0.860576	0.924776
hsa-let-7a-2-3p	5.87921	3.17928	0.540766	-0.886923	0.861155	0.924776
hsa-miR-652-3p	48.8021	54.8627	1.12419	0.16888	0.871552	0.933478
hsa-miR-27b-3p	17031.9	16292.6	0.956597	-0.0640164	0.876604	0.933974
hsa-miR-423-5p	1533.4	1565.28	1.02079	0.0296865	0.875907	0.933974
hsa-miR-197-3p	347.272	294.513	0.848076	-0.237735	0.883169	0.938511
hsa-miR-3661	4.07509	5.48178	1.34519	0.427813	0.901242	0.955222
hsa-miR-590-3p	20.1896	25.0135	1.23893	0.309094	0.904917	0.956627
hsa-miR-23b-3p	493.097	476.381	0.9661	-0.0497554	0.909242	0.958709
hsa-miR-505-3p	58.1262	58.0349	0.998429	-0.00226874	0.921882	0.969524
hsa-miR-4435	8.34903	10.3303	1.23731	0.307205	0.930646	0.974937
hsa-miR-744-3p	8.34455	7.14532	0.856287	-0.223834	0.931819	0.974937
hsa-miR-181a-2-3p	653.492	612.458	0.937209	-0.0935577	0.951074	0.992525
hsa-miR-1301-3p	31.38	24.2197	0.771819	-0.373665	0.953507	0.992525
hsa-miR-26a-2-3p	8.89478	7.48444	0.841442	-0.249064	0.959759	0.995434
hsa-miR-20a-3p	6.08992	6.11938	1.00484	0.00696276	0.962311	0.995434
hsa-miR-501-5p	5.73027	4.01391	0.700475	-0.513595	0.963639	0.995434
hsa-miR-191-5p	22252.9	18955	0.851799	-0.231416	1	1
hsa-miR-125b-5p	2210.76	1698.92	0.768479	-0.379922	0.978139	1
hsa-miR-19b-3p	363.716	551.513	1.51633	0.600584	1	1
hsa-miR-210-5p	170.153	162.171	0.953087	-0.0693202	1	1
hsa-miR-342-3p	162.9	123.621	0.758874	-0.398067	1	1
hsa-miR-24-2-5p	24.5701	17.3238	0.705075	-0.504151	0.993499	1
hsa-miR-629-5p	21.2578	35.6898	1.6789	0.747517	1	1
hsa-miR-7-5p	16.2753	37.6082	2.31074	1.20836	0.987871	1
hsa-miR-550a-3p	13.3506	13.6052	1.01907	0.0272478	1	1
hsa-miR-16-2-3p	7.95929	12.8341	1.61246	0.689267	1	1
hsa-miR-4485	6.12798	4.94277	0.80659	-0.310092	1	1
hsa-miR-342-5p	4.91593	5.52528	1.12395	0.168584	0.994266	1
hsa-miR-6511b-3p	4.90856	4.11099	0.837516	-0.255811	0.991615	1
