# Supplementary material for: Inverse relationship between microRNA-155 and -184 expression with increasing conjunctival inflammation during ocular Chlamydia trachomatis infection
Source: BMC Infect Dis. 2016 Feb 3;16:60. doi: 10.1186/s12879-016-1367-8 (PMC4739388; doi:10.1186/s12879-016-1367-8)
Supplement: Supplementary file 6 — Differential expression analysis of miR from individuals with follicular trachoma versus healthy controls. Results of DESeq differential expression analysis of sequencing read count data for normal healthy controls (N) versus cases of follicular trachoma (TF) with current Chlamydia trachomatis (Ct) infection (five samples of each). MiR with an average read count <5 were excluded. MRC = Mean read count. (XLS 73 kb) [file 12879_2016_1367_MOESM6_ESM.xls]

## Sheet: Sheet1
id	MRC N	MRC TF	foldChange	log2FoldChange	pval	padj
hsa-miR-155-5p	50.6222	490.957	9.69845	3.27775	8.28e-10	1.87e-07
hsa-miR-150-5p	120.426	1361.32	11.3042	3.49879	7.94e-07	8.97e-05
hsa-miR-184	8168.52	1613.94	0.197581	-2.33949	6.13e-06	0.000461632
hsa-miR-375	603.953	38.2771	0.0633777	-3.97988	2.69e-05	0.00151841
hsa-miR-10a-5p	10.9574	108.328	9.88623	3.30542	5.71e-05	0.00257999
hsa-miR-146b-3p	3.46749	27.9518	8.0611	3.01098	9.08e-05	0.0034197
hsa-miR-181a-5p	2234.4	7320.37	3.27622	1.71203	0.000163198	0.00472834
hsa-miR-142-5p	639.28	2759.75	4.31696	2.11002	0.00017422	0.00472834
hsa-miR-181b-5p	98.4543	355.468	3.61048	1.85219	0.000188297	0.00472834
hsa-miR-4728-3p	21.7789	3.56375	0.163633	-2.61147	0.000238357	0.00538687
hsa-miR-132-3p	11.3717	60.4691	5.31749	2.41074	0.000297208	0.00610628
hsa-miR-342-3p	62.8467	299.788	4.77015	2.25403	0.000354776	0.00668161
hsa-miR-204-5p	43.2642	5.61456	0.129774	-2.94593	0.00102666	0.0178482
hsa-miR-146b-5p	273.237	1599.42	5.85359	2.54932	0.00135387	0.0191234
hsa-let-7c-5p	372.665	109.582	0.29405	-1.76587	0.0013094	0.0191234
hsa-miR-181a-3p	10.7343	34.0769	3.17459	1.66657	0.00131892	0.0191234
hsa-miR-197-3p	35.8173	136.834	3.82033	1.9337	0.0023257	0.0295124
hsa-miR-150-3p	1.23089	15.5727	12.6516	3.66125	0.00235054	0.0295124
hsa-miR-125b-2-3p	39.9381	9.87658	0.247297	-2.01568	0.00278045	0.0330727
hsa-miR-342-5p	11.3507	37.7852	3.3289	1.73505	0.00299531	0.033847
hsa-miR-10b-5p	9.64257	2.32724	0.24135	-2.0508	0.00316585	0.0340706
hsa-miR-429	357.362	130.255	0.36449	-1.45605	0.00383961	0.0394432
hsa-miR-130b-3p	10.7548	48.2841	4.48955	2.16657	0.0047563	0.0467359
hsa-miR-30a-5p	1646.97	667.123	0.405061	-1.30379	0.00704441	0.0642067
hsa-let-7e-5p	272.294	96.3463	0.353832	-1.49886	0.00710251	0.0642067
hsa-miR-200b-3p	1449.41	561.403	0.387333	-1.36835	0.0089385	0.0776962
hsa-miR-152-3p	69.2472	23.2068	0.33513	-1.57721	0.0109615	0.0888282
hsa-miR-500a-3p	9.63305	30.656	3.18238	1.67011	0.0110053	0.0888282
hsa-miR-941	40.3188	136.603	3.38808	1.76047	0.0123362	0.0929327
hsa-miR-486-3p	2.50185	5.55181	2.21908	1.14996	0.0122787	0.0929327
hsa-miR-27b-3p	6081.37	2247.02	0.369492	-1.43638	0.0127913	0.0932528
hsa-miR-142-3p	27.0364	88.2442	3.2639	1.7066	0.0152721	0.107859
hsa-miR-1246	9.40789	26.7138	2.83951	1.50564	0.0195136	0.133638
hsa-miR-15b-5p	25.0683	82.5899	3.29459	1.7201	0.0205834	0.135445
hsa-let-7b-3p	12.6984	3.77761	0.297488	-1.7491	0.020976	0.135445
hsa-miR-92a-3p	2405.02	5409.65	2.24931	1.16948	0.0223586	0.138476
hsa-miR-363-3p	24.8865	50.6824	2.03654	1.02612	0.0226708	0.138476
hsa-miR-766-3p	1.4401	7.3785	5.12359	2.35715	0.0280518	0.166835
hsa-miR-130a-3p	48.3914	107.485	2.22117	1.15132	0.030113	0.174501
hsa-miR-30a-3p	35.1881	15.3629	0.436594	-1.19564	0.0384362	0.217164
hsa-miR-16-5p	1515.51	3257.37	2.14935	1.1039	0.0403339	0.222329
hsa-miR-203a	1294.57	731.443	0.565007	-0.82366	0.0417018	0.224396
hsa-miR-486-5p	62.6143	601.348	9.60399	3.26363	0.044388	0.229973
hsa-miR-138-5p	2.46311	4.28402	1.73927	0.798485	0.0447735	0.229973
hsa-miR-25-3p	133.96	277.618	2.0724	1.0513	0.0530512	0.260643
hsa-miR-301b	2.68724	5.23062	1.94646	0.960856	0.0527869	0.260643
hsa-miR-23a-5p	3.04527	10.4087	3.41798	1.77314	0.056618	0.272248
hsa-miR-574-3p	78.672	40.069	0.509318	-0.973363	0.0626154	0.293127
hsa-miR-501-3p	9.30197	32.8328	3.52966	1.81953	0.064851	0.293127
hsa-miR-149-5p	8.08016	2.07177	0.256402	-1.96352	0.0648511	0.293127
hsa-miR-7706	4.27014	8.26868	1.93639	0.953373	0.0664701	0.294554
hsa-miR-1260b	2.51521	11.5501	4.5921	2.19915	0.0786552	0.341848
hsa-miR-21-3p	169.212	342.585	2.02459	1.01763	0.0898527	0.356258
hsa-miR-15a-5p	86.2732	173.772	2.0142	1.01021	0.0889837	0.356258
hsa-miR-23b-3p	140.717	64.2063	0.456279	-1.13201	0.0839006	0.356258
hsa-miR-99a-5p	146.081	69.42	0.475215	-1.07335	0.0870485	0.356258
hsa-miR-19a-3p	4.32418	12.8221	2.9652	1.56813	0.0884021	0.356258
hsa-miR-484	66.6954	142.888	2.1424	1.09923	0.0960407	0.367885
hsa-miR-451a	1.56294	14.3249	9.16536	3.19619	0.0949871	0.367885
hsa-miR-421	30.2548	52.1263	1.72291	0.784845	0.0979622	0.368991
hsa-miR-509-3p	15.5034	6.07517	0.391861	-1.35158	0.100189	0.371191
hsa-let-7g-5p	433.423	696.811	1.60769	0.684992	0.102809	0.374755
hsa-miR-29c-3p	114.253	65.0823	0.569635	-0.811889	0.112409	0.401036
hsa-miR-27a-5p	4.55663	13.8231	3.03362	1.60104	0.113568	0.401036
hsa-miR-205-5p	866.738	547.048	0.631157	-0.663929	0.116852	0.406287
hsa-miR-378a-3p	158.15	262.921	1.66248	0.733334	0.12928	0.411512
hsa-miR-31-5p	142.699	75.8398	0.531466	-0.911952	0.121586	0.411512
hsa-miR-652-3p	8.34607	24.7098	2.96065	1.56592	0.12735	0.411512
hsa-miR-20a-5p	6.0144	13.9979	2.32739	1.21872	0.12811	0.411512
hsa-miR-1301-3p	4.68598	10.0453	2.14369	1.10009	0.124391	0.411512
hsa-miR-30d-3p	7.46161	1.82031	0.243957	-2.0353	0.128834	0.411512
hsa-miR-335-5p	23.5467	11.1251	0.472469	-1.08171	0.133841	0.414463
hsa-miR-30c-2-3p	5.29249	2.84778	0.538078	-0.894112	0.133875	0.414463
hsa-miR-532-5p	20.889	35.3985	1.69461	0.760949	0.143276	0.435276
hsa-miR-200a-5p	17.3968	12.3146	0.707867	-0.49845	0.14445	0.435276
hsa-miR-34a-5p	6.5567	17.9164	2.73253	1.45024	0.146617	0.435991
hsa-miR-27a-3p	562.456	374.566	0.665947	-0.586521	0.153516	0.445576
hsa-miR-101-3p	198.652	119.83	0.603214	-0.729259	0.153783	0.445576
hsa-miR-330-3p	5.84412	6.72995	1.15158	0.20361	0.156846	0.448698
hsa-miR-200a-3p	640.729	484.154	0.75563	-0.404248	0.169857	0.476234
hsa-miR-3614-5p	6.43393	16.0995	2.50228	1.32324	0.170686	0.476234
hsa-miR-3065-3p	6.77473	2.82541	0.417051	-1.26171	0.173142	0.477196
hsa-miR-222-3p	377.495	275.148	0.728878	-0.45625	0.183538	0.499754
hsa-miR-224-5p	41.1705	20.2582	0.492055	-1.02311	0.187605	0.504747
hsa-miR-100-5p	29.2656	15.1523	0.517753	-0.949665	0.198878	0.528781
hsa-miR-191-5p	6172.84	9756.5	1.58055	0.66043	0.208925	0.540482
hsa-miR-98-5p	100.332	146.831	1.46345	0.549373	0.210453	0.540482
hsa-miR-130b-5p	4.21367	9.81075	2.32832	1.21929	0.209773	0.540482
hsa-miR-135b-5p	10.5848	7.49185	0.707792	-0.498603	0.214868	0.545621
hsa-miR-186-5p	350.266	560.729	1.60087	0.678852	0.22002	0.552397
hsa-miR-30b-5p	173.15	104.985	0.606323	-0.721842	0.224719	0.552397
hsa-miR-3609	2.19704	6.0786	2.76672	1.46818	0.22487	0.552397
hsa-miR-26a-5p	9116.14	5754.98	0.631295	-0.663613	0.230721	0.560676
hsa-miR-200c-3p	677.096	484.145	0.715033	-0.483919	0.250142	0.582362
hsa-miR-125b-5p	289.377	117.811	0.407119	-1.29648	0.244033	0.582362
hsa-miR-454-3p	9.55305	13.9437	1.45961	0.545581	0.246247	0.582362
hsa-miR-200b-5p	16.2691	8.11671	0.498902	-1.00317	0.24801	0.582362
hsa-miR-452-5p	6.57235	2.76436	0.420605	-1.24946	0.255106	0.582362
hsa-miR-212-3p	3.25523	6.36898	1.95654	0.968303	0.25299	0.582362
hsa-miR-140-3p	71.5997	116.969	1.63365	0.708097	0.259506	0.585359
hsa-miR-99b-3p	5.80888	1.81029	0.311643	-1.68204	0.261598	0.585359
hsa-miR-92b-3p	630.753	423.839	0.671957	-0.573559	0.268805	0.591891
hsa-miR-3615	7.22391	16.4315	2.27461	1.18562	0.272168	0.591891
hsa-miR-181c-3p	10.6635	6.36308	0.596716	-0.744883	0.272374	0.591891
hsa-miR-148a-3p	2450.68	1509.08	0.61578	-0.699512	0.277943	0.59824
hsa-miR-182-5p	2125.51	1296.86	0.61014	-0.712789	0.281093	0.599311
hsa-miR-99b-5p	671.109	492.554	0.73394	-0.446267	0.308883	0.650023
hsa-miR-141-5p	37.6002	23.955	0.637096	-0.650417	0.32463	0.650023
hsa-miR-221-5p	25.4494	31.9972	1.25729	0.330312	0.325011	0.650023
hsa-miR-660-5p	8.80688	14.9586	1.69852	0.764276	0.310776	0.650023
hsa-miR-589-5p	5.27935	14.0416	2.65971	1.41127	0.315275	0.650023
hsa-miR-1285-3p	3.33843	6.49304	1.94494	0.959726	0.323659	0.650023
hsa-miR-17-3p	1.76369	4.41212	2.50164	1.32287	0.322364	0.650023
hsa-miR-125a-5p	1602.47	951.281	0.593634	-0.752355	0.339026	0.652082
hsa-miR-425-5p	73.2582	117.835	1.60849	0.685703	0.331378	0.652082
hsa-miR-93-5p	48.5428	78.6736	1.62071	0.696622	0.343353	0.652082
hsa-miR-30e-3p	43.4416	61.3774	1.41287	0.49863	0.341507	0.652082
hsa-miR-3607-3p	10.2402	3.801	0.371182	-1.4298	0.338118	0.652082
hsa-miR-548k	1.71768	4.1426	2.41175	1.27008	0.337787	0.652082
hsa-miR-424-3p	2.17329	5.87205	2.70191	1.43398	0.357048	0.672441
hsa-miR-28-3p	630.115	755.057	1.19828	0.26097	0.366367	0.684289
hsa-miR-17-5p	12.1367	19.6085	1.61563	0.6921	0.36943	0.684355
hsa-miR-574-5p	24.9093	20.6913	0.830666	-0.26766	0.379404	0.697116
hsa-let-7d-5p	122.696	159.288	1.29823	0.376547	0.391061	0.707038
hsa-miR-744-5p	130.227	89.5369	0.687543	-0.540478	0.390015	0.707038
hsa-miR-584-5p	2.00445	4.68331	2.33645	1.22432	0.406709	0.725863
hsa-let-7i-3p	3.54185	6.53366	1.8447	0.883387	0.407897	0.725863
hsa-miR-3607-5p	23.8811	42.4529	1.77768	0.829997	0.411503	0.726561
hsa-miR-221-3p	171.883	242.937	1.41339	0.499157	0.418132	0.728169
hsa-miR-7641	37.7084	17.4279	0.462175	-1.11349	0.418858	0.728169
hsa-miR-183-5p	122.224	75.125	0.614652	-0.702159	0.425352	0.72982
hsa-miR-374a-5p	23.8399	30.0965	1.26244	0.336217	0.426267	0.72982
hsa-miR-148a-5p	22.2511	16.9075	0.759847	-0.396219	0.433024	0.73046
hsa-miR-671-3p	14.0021	18.4411	1.31702	0.397278	0.433105	0.73046
hsa-let-7f-5p	4014.66	2864.08	0.713406	-0.487205	0.442701	0.73085
hsa-miR-24-3p	94.9207	86.8924	0.91542	-0.127494	0.437335	0.73085
hsa-miR-27b-5p	26.2286	15.5526	0.592962	-0.753988	0.443037	0.73085
hsa-miR-340-3p	3.03503	4.70325	1.54966	0.63195	0.479838	0.785821
hsa-miR-193b-3p	21.0619	11.4317	0.542767	-0.881594	0.486335	0.790732
hsa-miR-125b-1-3p	3.55847	3.87119	1.08788	0.121519	0.491382	0.79323
hsa-miR-30c-5p	668.619	523.894	0.783547	-0.351909	0.509911	0.809159
hsa-miR-423-3p	444.803	355.594	0.799443	-0.322933	0.506676	0.809159
hsa-miR-23a-3p	92.2804	85.0445	0.921588	-0.117806	0.512562	0.809159
hsa-miR-326	2.12884	4.80981	2.25936	1.17592	0.515571	0.809159
hsa-miR-582-3p	4.79723	4.69791	0.979296	-0.030183	0.521056	0.812129
hsa-miR-301a-3p	16.0016	23.6443	1.47762	0.563273	0.529512	0.819461
hsa-miR-25-5p	5.314	8.0018	1.50579	0.590525	0.533012	0.819461
hsa-miR-223-5p	6.63841	9.01774	1.35842	0.441928	0.546027	0.833798
hsa-let-7i-5p	350.02	390.79	1.11648	0.158957	0.550348	0.834756
hsa-miR-26b-5p	683.799	575	0.84089	-0.250011	0.586965	0.84493
hsa-miR-30e-5p	437.928	501.214	1.14451	0.194736	0.584444	0.84493
hsa-miR-19b-3p	19.9319	28.2179	1.41572	0.501536	0.563601	0.84493
hsa-miR-345-5p	25.0808	30.3697	1.21088	0.276053	0.580515	0.84493
hsa-miR-106b-5p	14.8475	22.9264	1.54412	0.626788	0.570957	0.84493
hsa-miR-339-3p	16.4733	18.9806	1.15221	0.204398	0.573492	0.84493
hsa-miR-1237-3p	5.72041	3.9777	0.695351	-0.524186	0.578004	0.84493
hsa-miR-193a-5p	1.65051	4.57092	2.7694	1.46957	0.579752	0.84493
hsa-miR-532-3p	1.90485	3.95129	2.07433	1.05264	0.593861	0.849447
hsa-let-7d-3p	120.982	126.821	1.04827	0.068006	0.603803	0.849958
hsa-miR-128-3p	62.479	67.7484	1.08434	0.116814	0.605501	0.849958
hsa-miR-6769b-3p	13.2294	5.29704	0.400399	-1.32049	0.604394	0.849958
hsa-miR-30d-5p	1005.78	833.671	0.828883	-0.27076	0.625577	0.867365
hsa-miR-9-5p	22.3515	9.80764	0.438791	-1.18839	0.623325	0.867365
hsa-miR-361-3p	30.8494	44.3267	1.43687	0.522931	0.638744	0.874885
hsa-miR-1249	4.83976	7.51787	1.55336	0.635388	0.635785	0.874885
hsa-let-7a-5p	3504.27	2952.26	0.842477	-0.24729	0.674099	0.878062
hsa-miR-423-5p	1107.97	933.417	0.842454	-0.247331	0.680311	0.878062
hsa-miR-1307-3p	27.0759	39.3977	1.45508	0.541101	0.653514	0.878062
hsa-miR-1307-5p	30.9176	38.1146	1.23278	0.301916	0.681693	0.878062
hsa-miR-181a-2-3p	30.0078	21.2859	0.709344	-0.495442	0.678064	0.878062
hsa-miR-181d-5p	15.4846	17.3832	1.12261	0.166855	0.671215	0.878062
hsa-miR-3605-3p	5.71099	5.21395	0.912967	-0.131365	0.645535	0.878062
hsa-miR-502-3p	4.77905	5.31478	1.1121	0.153287	0.683801	0.878062
hsa-miR-22-5p	2.1235	3.57495	1.68352	0.751482	0.67755	0.878062
hsa-miR-3065-5p	8.11116	3.16327	0.38999	-1.35849	0.676372	0.878062
hsa-miR-107	3.87642	3.24365	0.836765	-0.257105	0.683301	0.878062
hsa-miR-338-3p	12.1209	9.86836	0.814163	-0.296611	0.699069	0.892597
hsa-miR-7704	5.04846	4.39983	0.871519	-0.198396	0.709229	0.900482
hsa-miR-4532	6.31585	8.10771	1.28371	0.360317	0.714394	0.901972
hsa-miR-628-5p	6.96385	11.9759	1.71972	0.782177	0.722804	0.90752
hsa-miR-96-5p	23.2799	9.64804	0.414437	-1.27078	0.745818	0.931242
hsa-miR-141-3p	10500.8	10351.6	0.985787	-0.0206525	0.759927	0.938489
hsa-miR-199a-3p_hsa-miR-199b-3p	7.85491	11.9721	1.52415	0.608009	0.757118	0.938489
hsa-miR-181c-5p	123.941	133.651	1.07835	0.10882	0.772263	0.942247
hsa-miR-340-5p	87.4479	84.0628	0.96129	-0.0569566	0.767218	0.942247
hsa-miR-30c-1-3p	4.16431	3.21916	0.773036	-0.371393	0.775477	0.942247
hsa-miR-106b-3p	13.2048	17.6712	1.33824	0.420332	0.783978	0.943749
hsa-miR-374b-5p	16.1073	9.97948	0.619561	-0.690682	0.785066	0.943749
hsa-miR-223-3p	295.061	336.006	1.13877	0.187474	0.799346	0.950029
hsa-miR-192-5p	291.628	292.897	1.00435	0.00626791	0.801688	0.950029
hsa-miR-29b-3p	11.2344	17.1292	1.52471	0.608537	0.807104	0.950029
hsa-miR-26b-3p	4.23244	4.53348	1.07113	0.0991302	0.805775	0.950029
hsa-miR-21-5p	11703.9	11133.1	0.951229	-0.0721354	0.837168	0.957023
hsa-miR-29a-3p	282.971	326.876	1.15516	0.208092	0.820546	0.957023
hsa-miR-769-5p	16.5797	16.2292	0.978862	-0.0308225	0.838454	0.957023
hsa-miR-147b	8.35601	9.47756	1.13422	0.181702	0.827783	0.957023
hsa-miR-199b-5p	2.91948	3.52414	1.20711	0.271559	0.836603	0.957023
hsa-miR-1976	6.14946	3.74181	0.608478	-0.716723	0.836039	0.957023
hsa-let-7b-5p	679.235	665.532	0.979825	-0.0294036	0.851911	0.962659
hsa-miR-874-3p	4.94558	5.63675	1.13975	0.188723	0.847676	0.962659
hsa-miR-877-5p	18.0496	23.3467	1.29348	0.371253	0.866127	0.965178
hsa-miR-126-5p	10.5452	8.96922	0.850546	-0.233539	0.858592	0.965178
hsa-miR-1248	5.33538	7.41844	1.39042	0.475524	0.871223	0.965178
hsa-miR-210-3p	4.22287	5.32748	1.26158	0.335227	0.868157	0.965178
hsa-miR-151a-5p	533.66	502.269	0.941176	-0.0874628	0.876865	0.96669
hsa-miR-103a-3p	236.315	246.686	1.04389	0.0619693	0.885989	0.972007
hsa-miR-127-3p	13.8338	5.28215	0.381829	-1.389	0.891454	0.973278
hsa-miR-151a-3p	669.847	549.018	0.819617	-0.286978	0.895982	0.973519
hsa-miR-143-3p	218.546	268.786	1.22988	0.298522	0.915954	0.976442
hsa-miR-320a	164.765	181.183	1.09965	0.13704	0.910614	0.976442
hsa-miR-210-5p	11.4288	13.844	1.21133	0.276587	0.911864	0.976442
hsa-miR-4454	13.6392	7.39548	0.542223	-0.883042	0.904526	0.976442
hsa-miR-194-5p	14.1943	10.9599	0.772133	-0.373079	0.92407	0.980469
hsa-miR-28-5p	108.597	93.6445	0.862311	-0.213719	0.939585	0.987657
hsa-miR-331-3p	3.18013	4.80925	1.51228	0.596728	0.936735	0.987657
hsa-miR-146a-5p	1741.29	2278.49	1.3085	0.387917	0.949556	0.993517
hsa-miR-148b-3p	101.917	94.6482	0.928676	-0.106753	0.957336	0.996618
hsa-miR-328-3p	27.2062	33.9523	1.24796	0.319575	0.963343	0.996618
hsa-miR-361-5p	30.1277	23.7812	0.789347	-0.341269	0.965749	0.996618
hsa-miR-22-3p	6195.14	6689.19	1.07975	0.110695	0.980175	1
hsa-miR-1273g-3p	306.953	306.389	0.998164	-0.00265193	0.988447	1
hsa-miR-32-5p	17.5594	19.2076	1.09386	0.129433	0.978218	1
hsa-miR-374a-3p	8.29716	9.44609	1.13847	0.187099	1	1
hsa-miR-944	2.58713	4.15987	1.60791	0.685186	1	1
hsa-miR-582-5p	3.20557	4.29075	1.33853	0.420648	0.991544	1
hsa-miR-628-3p	4.4093	2.55544	0.579557	-0.786979	1	1
